# Supplementary material for: RNA interference screens discover proteases as synthetic lethal partners of PI3K inhibition in breast cancer cells
Source: Theranostics. 2022 May 16;12(9):4348–73. doi: 10.7150/thno.68299 (PMC9169373; doi:10.7150/thno.68299)
Supplement: Supplementary file 2 — Supplementary tables. [file thnov12p4348s2.xls]

## Sheet: Overview and Description
Supplementary tables
Table S1: Searchable excel file containing all significantly upregulated (A) and downregulated (B) degradome-encoded genes between and within the three breast cancer cell lines (MCF7, MDA-MB-231, PyB6-313) with number of genes in () and respective protease gene as UniProt Genname (human gennames used). Upregulation (A): DMSO versus BKM treated filtered for adj. p value ≤ 0.05; expression > 1; Log…
Table S2: Searchable excel file with the screen output and hit selection 1A hits from the synthetic lethality screens. Screen Output BKM (A)/Screen Output BEZ (B) worksheets: Screen output with name of the targeted protease (Protease), miR-E-name (X), number of miR-E-library pool (Pool No), indication if one or both replicates were used for AvSSMD* calculation (onlyoneR [yes: only one replicate; …
Table S3: Competitive growth assay data associated with Figure 4 and Supplementary Figure S9. Mean depletion of fluorescent cells relative to DMSO-only or PI3K-inhibitor-only treated cells in % ± SD. Significance (Sign.): one-sample t-test to 0, (n = 5-6 [PyB6-TA]; n = 4-6 [Caco2-TA; LoVo-TA]; n = 4-5 [HuH7-TA]; n = 5-6 [HEP-3B-TA]).
Table S4: Crystal violet plate colony formation assay values associated with Figures 5-6 and Supplementary Figures S10, S11, S21. Reduction of mean colony growth relative to DMSO in % ± SD (n = 5-11 [PyB6-TA]; n = 5-7 [MDAMB-TA; MCF7-TA]; n = 4-6 [Caco2-TA; LoVo-TA; HuH7-TA; HEP-3B-TA]; DMSO + Dox pooled from EC10 and EC20 plates). Significance 1 (Sign.1): Growth reduction relative to DMSO betwee…
Table S5: Cell cycle assay values associated with Figure 5 and 7. Mean difference in Hoechst positive (Hoechst+) cells ± SD within the three different cell cycle phases, G1-phase (G1), S-phase (S) and G2-phase (G2), relative to DMSO in percent (n = 4-8). Significance 1 (Sign.1): Significance of difference in Hoechst+ cells between PI3K-inhibitor-Dox treated and PI3K-inhibitor-only treated cells r…
Table S6: Murine and Human miR-E sequences as well as internal controls as 97-mers. Two different miR-E constructs (miR-E-target-1; miR-E-target-2) per target transcript. The murine constructs were extracted from the miR-E library, the human miR-E sequences were taken from the supplement table S3 from Fellman et al.. Controls in miR-30a design were previously described: shRenilla (David et al.); …
Table S7: Murine and Human RT-PCR primers.
References
David, C. J. et al. TGF-β Tumor Suppression through a Lethal EMT. Cell. 2016; 164: 1015–30
Fellmann, C. et al. An optimized microRNA backbone for effective single-copy RNAi. Cell Rep. 2013; 5: 1704–13.
McJunkin, K. et al. Reversible suppression of an essential gene in adult mice using transgenic RNA interference. Proc Natl Acad Sci U S A. 2011; 108: 7113–8.

## Sheet: Table S1A RNA-Seq upregulated
	MCF7 total (34)	MDA-MB-231 total (81)	PyB6-313 total (52)
					Overlap (27)		Overlap (0)		Overlap (6)		Overlap (6)
	MCF7 only (1)	MDA-MB-231 only (42)	PyB6-313 only (40)		MCF7	MDA-MB-231	MCF7	PyB6-313	MDA-MB-231	PyB6-313	MCF7	MDA-MB-231	PyB6-313
	SHH	PRCP	CPE		BACE1				ESPL1		LGMN
		CFLAR	SCPEP1		MUC1				JOSD1		OTUD5
		COPS6	OTUD4		ADAMTS15				USP19		MBTPS1
		USP5	NPEPPS		ABHD12				USP11		SPPL3
		MGLL	ADAM9		CTSZ				DPP7		VCPIP1
		ADGRG6	AMZ2		HTRA1				TNIP1		ATXN3
		CPA4	FAM111A		ECE1
		PSMB4	MMP16		PSEN1
		ADAMTS12	CPQ		AGA
		BAP1	ZRANB1		DAG1
		CAD	MASP1		TPP1
		ABHD14B	USP28		EPHX1
		ADAMTS6	ACE		PRSS23
		LYPLA2	CASP3		CELSR2
		DPP3	STAMBP		DPYSL2
		TYSND1	APH1B		USP53
		CTSH	CASP6		CTSB
		RHBDD2	DDI2		CTSF
		THOP1	USP3		CTSA
		CAPN1	OTUD7B		PLAT
		UQCRC1	USP9X		ERMP1
		ADAM15	USP22		EPHX4
		PEPD	SFRP1		ABHD4
		MMP14	CYLD		MMP15
		HM13	CTLA2A		PLAU
		BMP1	CASP2		C1RL
		CLPP	CASP9		OTUD1
		HTRA3	TMEM59
		RNPEPL1	SENP7
		PLBD2	CASP12
		USP43	ADAMTS5
		FURIN	MME
		ADGRG1	CAPN5
		PRSS1	LNPEP
		PKD1	MMP11
		MELTF	PRSS12
		ABHD17A	TMPRSS11E
		ABHD14A	CRBN
		GGT5	PAPPA
		QPCTL	MMP10
		ADAM8
		CTSD

## Sheet: Table S1B RNA-Seq downregulated
	MCF7 total (24)	MDA-MB-231 total (60)	PyB6-313 total (49)
					Overlap (14)		Overlap (0)		Overlap (6)		Overlap (10)
	MCF7 only (0)	MDA-MB-231 only (30)	PyB6-313 only (33)		MCF7	MDA-MB-231	MCF7	PyB6-313	MDA-MB-231	PyB6-313	MCF7	MDA-MB-231	PyB6-313
		USP45	ADAMTS1		OTUD3				USP14		USP38
		ATG4C	ADAMTS8		MYSM1				USP10		TNFAIP3
		USP15	LMLN		ABHD5				USP7		USP46
		DPP8	UFSP1		OTULIN				USP16		USP36
		UCHL5	USP27X		MALT1				USP13		USPL1
		ABHD6	KLK6		DDI2				METAP1		SENP1
		CAPN7	UCHL3		USP3						SENP5
		ERAP2	PRSS22		USP31						DESI1
		BRCC3	ADAM8		USP42						STAMBPL1
		TAF2	TFRC		PPAT						PMPCA
		PCSK7	SENP3		LACTB
		USP47	KLK8		BLMH
		CASP2	PLAU		CASP3
		SENP6	LONRF1		GMPS
		USP8	CNDP2
		YOD1	PSMB10
		ATG4B	THOP1
		GFPT1	CLPP
		METAP2	ADAM19
		PSMD7	SEC11C
		SUPT16H	RHBDD1
		UBAC1	NCLN
		IDE	RHBDF1
		PA2G4	PARL
		USP34	AFG3L2
		USP39	ACY1
		USP1	SENP2
		PSMA3	ABHD17C
		USP24	LAP3
		USP22	CASP8
			PSMC5
			MMP14
			PSMA4

## Sheet: Table S2A Screen Output BKM
Protease	X	Pool.No.	onlyoneR	AvSSMDBKM*	AvSSMDBKM/Protease			Number of proteases
1700074P13Rik	1700074P13Rik.1240	16	NA	-0.81086	0.564812			TRUE
1700074P13Rik	1700074P13Rik.1367	16	NA	-1.27049	0.564812			TRUE
1700074P13Rik	1700074P13Rik.1373	16	NA	0.88677	0.564812			TRUE
1700074P13Rik	1700074P13Rik.417	16	NA	2.85224	0.564812			TRUE
1700074P13Rik	1700074P13Rik.522	16	NA	1.3682	0.564812			TRUE
1700074P13Rik	1700074P13Rik.714	16	NA	-0.291712	0.564812			TRUE
1700074P13Rik	1700074P13Rik.802	16	NA	1.21954	0.564812			FALSE
1810009J06Rik	1810009J06Rik.405	16	NA	-1.8543	0.179798			TRUE
1810009J06Rik	1810009J06Rik.64	16	NA	-1.74711	0.179798			TRUE
1810009J06Rik	1810009J06Rik.707	16	NA	2.41009	0.179798			TRUE
1810009J06Rik	1810009J06Rik.774	16	NA	0.322146	0.179798			TRUE
1810009J06Rik	1810009J06Rik.790	16	NA	-0.247068	0.179798			TRUE
1810009J06Rik	1810009J06Rik.816	16	YES	2.62471	0.179798			TRUE
1810009J06Rik	1810009J06Rik.819	16	NA	-0.249889	0.179798			FALSE
2010111I01Rik	2010111I01Rik.162V	16	YES	6.1068	1.4273			TRUE
2010111I01Rik	2010111I01Rik.1924V	16	YES	NA	1.4273			TRUE
2010111I01Rik	2010111I01Rik.2739V2	16	NA	0.646805	1.4273			TRUE
2010111I01Rik	2010111I01Rik.3396V2	16	NA	-1.49525	1.4273			TRUE
2010111I01Rik	2010111I01Rik.409V	16	NA	2.23198	1.4273			TRUE
2010111I01Rik	2010111I01Rik.410V	16	NA	-0.353856	1.4273			FALSE
2210010C04Rik	2210010C04Rik.1093	16	NA	-0.213493	0.13876			TRUE
2210010C04Rik	2210010C04Rik.1177	16	NA	-0.0101158	0.13876			TRUE
2210010C04Rik	2210010C04Rik.1274	16	YES	-0.353611	0.13876			TRUE
2210010C04Rik	2210010C04Rik.348	16	NA	0.347824	0.13876			TRUE
2210010C04Rik	2210010C04Rik.640	16	NA	-2.5066	0.13876			TRUE
2210010C04Rik	2210010C04Rik.899	16	NA	2.03721	0.13876			TRUE
2210010C04Rik	2210010C04Rik.998	16	NA	1.6701	0.13876			FALSE
4833403I15Rik	4833403I15Rik.1135	16	YES	NA	0.80591			TRUE
4833403I15Rik	4833403I15Rik.1951	16	YES	2.48526	0.80591			TRUE
4833403I15Rik	4833403I15Rik.2757	16	NA	1.48917	0.80591			TRUE
4833403I15Rik	4833403I15Rik.2758	16	NA	2.31875	0.80591			TRUE
4833403I15Rik	4833403I15Rik.3027	16	YES	-4.38903	0.80591			TRUE
4833403I15Rik	4833403I15Rik.3198	16	NA	2.50931	0.80591			TRUE
4833403I15Rik	4833403I15Rik.774	16	NA	0.421995	0.80591			FALSE
4930444G20Rik	4930444G20Rik.1165	16	NA	1.74861	0.679677			TRUE
4930444G20Rik	4930444G20Rik.1372	16	NA	-0.0128829	0.679677			TRUE
4930444G20Rik	4930444G20Rik.1558	16	NA	1.22185	0.679677			TRUE
4930444G20Rik	4930444G20Rik.417	16	YES	-0.27254	0.679677			TRUE
4930444G20Rik	4930444G20Rik.546	16	NA	0.382856	0.679677			TRUE
4930444G20Rik	4930444G20Rik.618	16	NA	1.09969	0.679677			TRUE
4930444G20Rik	4930444G20Rik.619	16	NA	0.590156	0.679677			FALSE
4930486L24Rik	4930486L24Rik.1033	16	NA	-1.49763	0.13219			TRUE
4930486L24Rik	4930486L24Rik.1228	16	NA	1.412	0.13219			TRUE
4930486L24Rik	4930486L24Rik.174	16	NA	1.10696	0.13219			TRUE
4930486L24Rik	4930486L24Rik.255	16	NA	0.459419	0.13219			TRUE
4930486L24Rik	4930486L24Rik.318	16	NA	0.139229	0.13219			TRUE
4930486L24Rik	4930486L24Rik.542	16	NA	-0.369983	0.13219			TRUE
4930486L24Rik	4930486L24Rik.861	16	NA	-0.324664	0.13219			FALSE
9630033F20Rik	9630033F20Rik.1091	31	NA	-1.50504	-0.988508			TRUE
9630033F20Rik	9630033F20Rik.1313	31	NA	-3.44963	-0.988508			TRUE
9630033F20Rik	9630033F20Rik.1319	31	NA	-1.0526	-0.988508			TRUE
9630033F20Rik	9630033F20Rik.2714	31	NA	1.52148	-0.988508			TRUE
9630033F20Rik	9630033F20Rik.3089	31	YES	0.124242	-0.988508			TRUE
9630033F20Rik	9630033F20Rik.476	31	YES	-0.117681	-0.988508			TRUE
9630033F20Rik	9630033F20Rik.477	31	NA	-2.44032	-0.988508			FALSE
Abhd10	Abhd10.1348	16	NA	0.47761	1.13742			TRUE
Abhd10	Abhd10.1353	16	NA	1.40163	1.13742			TRUE
Abhd10	Abhd10.1807	16	NA	0.367259	1.13742			TRUE
Abhd10	Abhd10.191	16	YES	2.54957	1.13742			TRUE
Abhd10	Abhd10.197	16	NA	-1.00826	1.13742			TRUE
Abhd10	Abhd10.616	16	NA	1.66752	1.13742			TRUE
Abhd10	Abhd10.683	16	YES	2.50664	1.13742			FALSE
Abhd12b	Abhd12b.190	16	NA	1.48203	0.327947			TRUE
Abhd12b	Abhd12b.191V	16	NA	-0.0133559	0.327947			TRUE
Abhd12b	Abhd12b.205V	16	NA	0.178061	0.327947			TRUE
Abhd12b	Abhd12b.451	16	YES	-1.1156	0.327947			TRUE
Abhd12b	Abhd12b.479	16	NA	1.86153	0.327947			TRUE
Abhd12b	Abhd12b.598	16	NA	-0.424983	0.327947			FALSE
Abhd17b	Abhd17b.1408	16	NA	0.944837	0.149133			TRUE
Abhd17b	Abhd17b.1409	16	NA	-0.418605	0.149133			TRUE
Abhd17b	Abhd17b.1550	16	NA	0.334427	0.149133			TRUE
Abhd17b	Abhd17b.1918	16	NA	-0.598445	0.149133			TRUE
Abhd17b	Abhd17b.2395	16	NA	-0.855515	0.149133			TRUE
Abhd17b	Abhd17b.2397	16	NA	0.205269	0.149133			TRUE
Abhd17b	Abhd17b.538	16	YES	1.43197	0.149133			FALSE
Abhd17c	Abhd17c.1705	16	NA	-2.03604	0.435152			TRUE
Abhd17c	Abhd17c.1780	17	NA	0.733457	0.435152			TRUE
Abhd17c	Abhd17c.1795	17	NA	0.768738	0.435152			TRUE
Abhd17c	Abhd17c.1998	17	NA	-1.07645	0.435152			TRUE
Abhd17c	Abhd17c.2130	17	NA	-0.900748	0.435152			TRUE
Abhd17c	Abhd17c.2198	17	NA	1.31777	0.435152			TRUE
Abhd17c	Abhd17c.789	17	NA	4.23934	0.435152			FALSE
Abhd5	Abhd5.1382	17	NA	-0.54839	1.11499			TRUE
Abhd5	Abhd5.1683	17	NA	1.29722	1.11499			TRUE
Abhd5	Abhd5.1685	17	NA	2.02318	1.11499			TRUE
Abhd5	Abhd5.2194	17	NA	-0.784332	1.11499			TRUE
Abhd5	Abhd5.2474	17	NA	1.68658	1.11499			TRUE
Abhd5	Abhd5.519	17	NA	2.29396	1.11499			TRUE
Abhd5	Abhd5.913	17	NA	1.83671	1.11499			FALSE
Ace	Ace.2031	17	NA	0.0538062	0.329569			TRUE
Ace	Ace.2097	17	NA	0.673837	0.329569			TRUE
Ace	Ace.2250	17	NA	-0.97756	0.329569			TRUE
Ace	Ace.3192	17	NA	-0.105266	0.329569			TRUE
Ace	Ace.3633	17	NA	0.817977	0.329569			TRUE
Ace	Ace.4867	17	NA	0.974148	0.329569			TRUE
Ace	Ace.4870	17	NA	0.870044	0.329569			FALSE
Ace2	Ace2.1407	17	NA	0.995001	0.282738			TRUE
Ace2	Ace2.1682	17	NA	-0.599663	0.282738			TRUE
Ace2	Ace2.1687	17	NA	1.43041	0.282738			TRUE
Ace2	Ace2.2281	17	NA	1.66236	0.282738			TRUE
Ace2	Ace2.3311	17	NA	-0.189365	0.282738			TRUE
Ace2	Ace2.800	17	NA	-2.01319	0.282738			TRUE
Ace2	Ace2.997	17	NA	0.693618	0.282738			FALSE
Ace3	Ace3.1370	17	NA	-0.155355	0.870368			TRUE
Ace3	Ace3.1837	17	NA	2.27748	0.870368			TRUE
Ace3	Ace3.235	17	YES	-0.164601	0.870368			TRUE
Ace3	Ace3.239	17	NA	1.35435	0.870368			TRUE
Ace3	Ace3.240	17	NA	0.0270811	0.870368			TRUE
Ace3	Ace3.278	17	NA	0.622502	0.870368			TRUE
Ace3	Ace3.914	17	NA	2.13112	0.870368			FALSE
Acp1	Acp1.1491	31	NA	-0.70007	-0.70007			FALSE
Acr	Acr.1350	17	NA	-0.530582	-0.0255773			TRUE
Acr	Acr.1369	17	NA	-0.712064	-0.0255773			TRUE
Acr	Acr.1467	17	NA	-0.305581	-0.0255773			TRUE
Acr	Acr.298	17	NA	-0.764401	-0.0255773			TRUE
Acr	Acr.347	17	NA	-0.669106	-0.0255773			TRUE
Acr	Acr.352	17	NA	2.71573	-0.0255773			TRUE
Acr	Acr.517	17	NA	0.0869651	-0.0255773			FALSE
Acy1	Acy1.1227	17	NA	-1.54657	-0.667842			TRUE
Acy1	Acy1.252	17	NA	0.550445	-0.667842			TRUE
Acy1	Acy1.660	17	YES	-2.85104	-0.667842			TRUE
Acy1	Acy1.661	17	NA	-1.72607	-0.667842			TRUE
Acy1	Acy1.765	17	NA	1.14623	-0.667842			TRUE
Acy1	Acy1.768	17	NA	0.419945	-0.667842			FALSE
Adam10	Adam10.1748	17	NA	-0.766365	0.225454			TRUE
Adam10	Adam10.2684	17	NA	1.47075	0.225454			TRUE
Adam10	Adam10.3150	17	NA	-3.04187	0.225454			TRUE
Adam10	Adam10.3151	17	NA	0.386565	0.225454			TRUE
Adam10	Adam10.3550	17	NA	1.87502	0.225454			TRUE
Adam10	Adam10.4412	17	NA	1.18659	0.225454			TRUE
Adam10	Adam10.466	17	NA	0.467493	0.225454			FALSE
Adam11	Adam11.2983	17	NA	0.875475	0.541885			TRUE
Adam11	Adam11.3002	17	NA	0.115822	0.541885			TRUE
Adam11	Adam11.3283	17	NA	-1.55464	0.541885			TRUE
Adam11	Adam11.3284	17	NA	1.00707	0.541885			TRUE
Adam11	Adam11.3656	17	NA	-0.481968	0.541885			TRUE
Adam11	Adam11.3861	17	NA	4.99933	0.541885			TRUE
Adam11	Adam11.3909	17	NA	-1.16789	0.541885			FALSE
Adam12	Adam12.2989	17	NA	0.56744	0.550306			TRUE
Adam12	Adam12.3894	17	NA	1.23691	0.550306			TRUE
Adam12	Adam12.3933	17	NA	-0.107622	0.550306			TRUE
Adam12	Adam12.3985	17	NA	0.152542	0.550306			TRUE
Adam12	Adam12.5082	17	NA	0.501452	0.550306			TRUE
Adam12	Adam12.5129	17	NA	1.14531	0.550306			TRUE
Adam12	Adam12.5130	17	NA	0.356112	0.550306			FALSE
Adam15	Adam15.1248	17	NA	-0.418838	0.466991			TRUE
Adam15	Adam15.1492	17	NA	1.46962	0.466991			TRUE
Adam15	Adam15.2718	17	NA	0.112453	0.466991			TRUE
Adam15	Adam15.348	17	NA	1.22356	0.466991			TRUE
Adam15	Adam15.704	17	NA	0.0525177	0.466991			TRUE
Adam15	Adam15.716	17	NA	0.846634	0.466991			TRUE
Adam15	Adam15.835	17	NA	-0.0170098	0.466991			FALSE
Adam17	Adam17.2328	17	NA	0.533513	0.445785			TRUE
Adam17	Adam17.2666	17	YES	4.72119	0.445785			TRUE
Adam17	Adam17.3069	17	NA	-0.966251	0.445785			TRUE
Adam17	Adam17.3855	17	NA	0.104515	0.445785			TRUE
Adam17	Adam17.4274	17	NA	1.46731	0.445785			TRUE
Adam17	Adam17.4442	17	NA	-0.650685	0.445785			TRUE
Adam17	Adam17.620	17	NA	-2.08911	0.445785			FALSE
Adam18	Adam18.1030	17	NA	-0.34932	-0.246332			TRUE
Adam18	Adam18.1194	17	NA	-0.948569	-0.246332			TRUE
Adam18	Adam18.1272	17	NA	0.989253	-0.246332			TRUE
Adam18	Adam18.266	17	NA	0.0209629	-0.246332			TRUE
Adam18	Adam18.492	17	NA	-0.76386	-0.246332			TRUE
Adam18	Adam18.778	17	NA	-0.322979	-0.246332			TRUE
Adam18	Adam18.911	17	NA	-0.349811	-0.246332			FALSE
Adam19	Adam19.4689	17	NA	0.71501	0.299563			TRUE
Adam19	Adam19.4987	17	NA	0.321366	0.299563			TRUE
Adam19	Adam19.5219	17	NA	-0.248299	0.299563			TRUE
Adam19	Adam19.5883	17	NA	1.21816	0.299563			TRUE
Adam19	Adam19.6189	17	NA	-0.89086	0.299563			TRUE
Adam19	Adam19.925	17	NA	0.604273	0.299563			TRUE
Adam19	Adam19.926	17	NA	0.37729	0.299563			FALSE
Adam1a	Adam1a.2082	17	NA	-2.2939	-0.0967891			TRUE
Adam1a	Adam1a.2132	17	NA	-1.83274	-0.0967891			TRUE
Adam1a	Adam1a.225	17	NA	0.837205	-0.0967891			TRUE
Adam1a	Adam1a.2639	17	NA	1.25099	-0.0967891			TRUE
Adam1a	Adam1a.2823	17	NA	2.08937	-0.0967891			TRUE
Adam1a	Adam1a.2834	17	NA	-0.105393	-0.0967891			TRUE
Adam1a	Adam1a.33	17	NA	-0.623048	-0.0967891			FALSE
Adam1b	Adam1b.1345	17	NA	-1.17648	-0.157013			TRUE
Adam1b	Adam1b.2534	17	YES	-2.11581	-0.157013			TRUE
Adam1b	Adam1b.2568	17	NA	-0.0626167	-0.157013			TRUE
Adam1b	Adam1b.2736	17	NA	1.09512	-0.157013			TRUE
Adam1b	Adam1b.2784	17	NA	-0.334176	-0.157013			TRUE
Adam1b	Adam1b.2828	17	NA	1.65188	-0.157013			FALSE
Adam2	Adam2.1106	17	NA	1.53268	-0.489572			TRUE
Adam2	Adam2.1661	17	NA	0.375524	-0.489572			TRUE
Adam2	Adam2.2119	17	NA	0.800971	-0.489572			TRUE
Adam2	Adam2.2180	17	NA	0.230178	-0.489572			TRUE
Adam2	Adam2.2438	17	NA	-0.6509	-0.489572			TRUE
Adam2	Adam2.680	17	NA	-2.39958	-0.489572			TRUE
Adam2	Adam2.877	17	NA	-3.31587	-0.489572			FALSE
Adam20	Adam20.2087	17	NA	0.137158	0.168538			TRUE
Adam20	Adam20.2501	17	NA	-0.358209	0.168538			TRUE
Adam20	Adam20.710	17	NA	-0.943735	0.168538			TRUE
Adam20	Adam20.842	17	NA	0.468114	0.168538			TRUE
Adam20	Adam20.847	17	NA	0.452013	0.168538			TRUE
Adam20	Adam20.868	17	NA	1.18685	0.168538			TRUE
Adam20	Adam20.983	17	NA	0.23758	0.168538			FALSE
Adam21	Adam21.1047	17	NA	0.16153	0.15026			TRUE
Adam21	Adam21.1808	17	NA	-0.120219	0.15026			TRUE
Adam21	Adam21.1814	17	NA	2.81121	0.15026			TRUE
Adam21	Adam21.193	17	NA	-1.02567	0.15026			TRUE
Adam21	Adam21.2012	17	NA	0.030823	0.15026			TRUE
Adam21	Adam21.261	17	NA	-0.802071	0.15026			TRUE
Adam21	Adam21.992	17	NA	-0.00378471	0.15026			FALSE
Adam22	Adam22.1549	17	NA	0.217837	0.00659859			TRUE
Adam22	Adam22.1665	17	NA	-1.06811	0.00659859			TRUE
Adam22	Adam22.1666	17	NA	0.367641	0.00659859			TRUE
Adam22	Adam22.1670	17	NA	0.312932	0.00659859			TRUE
Adam22	Adam22.359	17	NA	0.387378	0.00659859			TRUE
Adam22	Adam22.784	17	NA	-0.641181	0.00659859			TRUE
Adam22	Adam22.945	17	NA	0.469699	0.00659859			FALSE
Adam23	Adam23.1044	17	NA	0.604298	-0.196034			TRUE
Adam23	Adam23.1067	17	NA	1.29057	-0.196034			TRUE
Adam23	Adam23.1182	17	NA	-2.05341	-0.196034			TRUE
Adam23	Adam23.1478	17	NA	-0.941153	-0.196034			TRUE
Adam23	Adam23.2171	17	NA	0.133168	-0.196034			TRUE
Adam23	Adam23.858	17	NA	-0.209682	-0.196034			FALSE
Adam24	Adam24.1240	17	NA	1.459	0.230863			TRUE
Adam24	Adam24.1748	17	NA	0.346081	0.230863			TRUE
Adam24	Adam24.2199	17	NA	-1.31277	0.230863			TRUE
Adam24	Adam24.2202	17	NA	-0.272168	0.230863			TRUE
Adam24	Adam24.2762	17	NA	1.01334	0.230863			TRUE
Adam24	Adam24.2827	17	NA	-0.583699	0.230863			TRUE
Adam24	Adam24.817	17	NA	0.966254	0.230863			FALSE
Adam25	Adam25.2207	17	NA	-0.527287	0.360763			TRUE
Adam25	Adam25.2208	17	NA	-1.66479	0.360763			TRUE
Adam25	Adam25.2381	17	NA	1.53972	0.360763			TRUE
Adam25	Adam25.2389	17	NA	0.839331	0.360763			TRUE
Adam25	Adam25.2603V	17	NA	-0.594529	0.360763			TRUE
Adam25	Adam25.395	17	NA	0.855725	0.360763			TRUE
Adam25	Adam25.983	17	NA	2.07717	0.360763			FALSE
Adam26a	Adam26a.109	17	NA	1.70662	-0.738291			TRUE
Adam26a	Adam26a.1146	17	NA	0.281692	-0.738291			TRUE
Adam26a	Adam26a.1409	17	NA	0.275562	-0.738291			TRUE
Adam26a	Adam26a.2194	17	NA	-2.81574	-0.738291			TRUE
Adam26a	Adam26a.386	17	NA	-1.09292	-0.738291			TRUE
Adam26a	Adam26a.827	17	NA	-2.78496	-0.738291			FALSE
Adam26b	Adam26b.100	17	NA	-0.162476	-0.579566			TRUE
Adam26b	Adam26b.2187	17	NA	0.874024	-0.579566			TRUE
Adam26b	Adam26b.386	17	NA	-2.45025	-0.579566			FALSE
Adam28	Adam28.1436	17	NA	2.33021	0.674693			TRUE
Adam28	Adam28.1516	17	NA	1.13391	0.674693			TRUE
Adam28	Adam28.171	17	NA	-0.625337	0.674693			TRUE
Adam28	Adam28.328	17	NA	-0.643247	0.674693			TRUE
Adam28	Adam28.486	17	NA	0.600449	0.674693			TRUE
Adam28	Adam28.745	17	NA	0.204205	0.674693			TRUE
Adam28	Adam28.804	17	NA	1.72266	0.674693			FALSE
Adam29	Adam29.163	17	NA	1.35329	-0.731738			TRUE
Adam29	Adam29.1663	17	NA	1.06783	-0.731738			TRUE
Adam29	Adam29.204	17	NA	-0.0579514	-0.731738			TRUE
Adam29	Adam29.210	17	NA	0.35469	-0.731738			TRUE
Adam29	Adam29.2114	17	NA	0.747256	-0.731738			TRUE
Adam29	Adam29.40	17	NA	0.31787	-0.731738			TRUE
Adam29	Adam29.535	17	NA	-8.90515	-0.731738			FALSE
Adam3	Adam3.1989	17	NA	-0.76883	0.0452133			TRUE
Adam3	Adam3.2508	17	NA	-0.225224	0.0452133			TRUE
Adam3	Adam3.266	17	NA	1.59354	0.0452133			TRUE
Adam3	Adam3.517	17	NA	1.18519	0.0452133			TRUE
Adam3	Adam3.628	17	NA	-4.00807	0.0452133			TRUE
Adam3	Adam3.817	17	NA	1.24136	0.0452133			TRUE
Adam3	Adam3.822	17	NA	1.29853	0.0452133			FALSE
Adam30	Adam30.1000	17	NA	0.682234	0.226659			TRUE
Adam30	Adam30.1157	17	NA	0.556303	0.226659			TRUE
Adam30	Adam30.1662	17	NA	-1.71591	0.226659			TRUE
Adam30	Adam30.2160	17	NA	0.118649	0.226659			TRUE
Adam30	Adam30.224	17	NA	0.954064	0.226659			TRUE
Adam30	Adam30.613	17	NA	0.550888	0.226659			TRUE
Adam30	Adam30.769	17	NA	0.440384	0.226659			FALSE
Adam32	Adam32.117	17	NA	0.686735	0.568222			TRUE
Adam32	Adam32.1517	17	NA	0.420214	0.568222			TRUE
Adam32	Adam32.1863	17	NA	0.0821719	0.568222			TRUE
Adam32	Adam32.1864	17	NA	1.40142	0.568222			TRUE
Adam32	Adam32.285	17	NA	0.461232	0.568222			TRUE
Adam32	Adam32.626	17	NA	-0.212192	0.568222			TRUE
Adam32	Adam32.627	17	NA	1.13797	0.568222			FALSE
Adam33	Adam33.2482	17	NA	1.13	0.276657			TRUE
Adam33	Adam33.3104	17	NA	2.09715	0.276657			TRUE
Adam33	Adam33.3116	17	NA	-0.40229	0.276657			TRUE
Adam33	Adam33.35	17	NA	-0.325145	0.276657			TRUE
Adam33	Adam33.728	17	NA	0.31974	0.276657			TRUE
Adam33	Adam33.96	17	NA	-1.15951	0.276657			FALSE
Adam34	Adam34.1030	17	NA	2.59612	-0.0541961			TRUE
Adam34	Adam34.1294	17	NA	0.90147	-0.0541961			TRUE
Adam34	Adam34.1328	17	NA	-0.0910056	-0.0541961			TRUE
Adam34	Adam34.1727	17	YES	-4.74615	-0.0541961			TRUE
Adam34	Adam34.815	17	NA	0.147138	-0.0541961			TRUE
Adam34	Adam34.868	17	NA	0.867252	-0.0541961			FALSE
Adam39	Adam39.1091	17	NA	-0.202914	0.674045			TRUE
Adam39	Adam39.1266	17	NA	1.15974	0.674045			TRUE
Adam39	Adam39.2108	17	NA	2.20333	0.674045			TRUE
Adam39	Adam39.2217	17	NA	1.13366	0.674045			TRUE
Adam39	Adam39.6	17	NA	0.695086	0.674045			TRUE
Adam39	Adam39.683	17	NA	-0.944638	0.674045			FALSE
Adam4	Adam4.1191	17	NA	-0.169231	-0.333288			TRUE
Adam4	Adam4.1427	17	NA	-0.391914	-0.333288			TRUE
Adam4	Adam4.2295	17	NA	-1.04927	-0.333288			TRUE
Adam4	Adam4.630	17	NA	1.19776	-0.333288			TRUE
Adam4	Adam4.759	17	NA	-1.16659	-0.333288			TRUE
Adam4	Adam4.760	17	NA	-0.726761	-0.333288			TRUE
Adam4	Adam4.886	17	NA	-0.0270193	-0.333288			FALSE
Adam5	Adam5.1315	17	NA	1.14702	0.0553489			TRUE
Adam5	Adam5.2057	17	NA	-0.619418	0.0553489			TRUE
Adam5	Adam5.2186	17	NA	0.26	0.0553489			TRUE
Adam5	Adam5.290	17	NA	-0.89427	0.0553489			TRUE
Adam5	Adam5.409	17	NA	-0.0431483	0.0553489			TRUE
Adam5	Adam5.539	17	NA	0.481905	0.0553489			FALSE
Adam6a	Adam6a.2046	17	NA	-0.292411	0.00664981			TRUE
Adam6a	Adam6a.2212	17	NA	0.587081	0.00664981			TRUE
Adam6a	Adam6a.2286	17	NA	0.33455	0.00664981			TRUE
Adam6a	Adam6a.2354	17	NA	-0.0713987	0.00664981			TRUE
Adam6a	Adam6a.528	17	NA	-1.17138	0.00664981			TRUE
Adam6a	Adam6a.542	17	NA	0.653454	0.00664981			FALSE
Adam6b	Adam6b.1239	17	NA	-2.15512	0.0663926			TRUE
Adam6b	Adam6b.1545	17	NA	1.21819	0.0663926			TRUE
Adam6b	Adam6b.2098	17	NA	1.98783	0.0663926			TRUE
Adam6b	Adam6b.461	17	NA	0.752897	0.0663926			TRUE
Adam6b	Adam6b.509	17	NA	-1.38304	0.0663926			TRUE
Adam6b	Adam6b.685	17	NA	-0.626091	0.0663926			TRUE
Adam6b	Adam6b.919	17	NA	0.670073	0.0663926			FALSE
Adam7	Adam7.167	17	NA	2.3201	0.445629			TRUE
Adam7	Adam7.180	17	NA	-0.0440859	0.445629			TRUE
Adam7	Adam7.1928	17	NA	0.818436	0.445629			TRUE
Adam7	Adam7.2852	17	NA	0.223559	0.445629			TRUE
Adam7	Adam7.2945	17	NA	1.00982	0.445629			TRUE
Adam7	Adam7.3185	17	NA	-0.787274	0.445629			TRUE
Adam7	Adam7.554	17	NA	-0.421144	0.445629			FALSE
Adam8	Adam8.1638	17	YES	-8.57927	-1.29011			TRUE
Adam8	Adam8.2275	17	NA	0.448794	-1.29011			TRUE
Adam8	Adam8.2673	17	NA	0.120688	-1.29011			TRUE
Adam8	Adam8.3018	17	NA	1.38597	-1.29011			TRUE
Adam8	Adam8.3040	17	NA	0.173272	-1.29011			FALSE
Adam9	Adam9.2671	17	NA	-0.465276	-0.56887			TRUE
Adam9	Adam9.2679	17	NA	-0.294217	-0.56887			TRUE
Adam9	Adam9.3631	17	NA	-0.964625	-0.56887			TRUE
Adam9	Adam9.3807	17	NA	-1.73354	-0.56887			TRUE
Adam9	Adam9.3860	17	NA	-0.0555108	-0.56887			TRUE
Adam9	Adam9.881	17	NA	0.0999551	-0.56887			FALSE
Adamdec1	Adamdec1.124	17	NA	1.19506	0.360716			TRUE
Adamdec1	Adamdec1.1446	17	NA	-0.233559	0.360716			TRUE
Adamdec1	Adamdec1.163	17	NA	0.936029	0.360716			TRUE
Adamdec1	Adamdec1.1704	17	NA	0.360648	0.360716			TRUE
Adamdec1	Adamdec1.1723	17	NA	-0.112974	0.360716			TRUE
Adamdec1	Adamdec1.747	17	NA	0.0190969	0.360716			FALSE
Adamts1	Adamts1.2525	17	NA	-1.88821	-0.303746			TRUE
Adamts1	Adamts1.2588	17	NA	1.19597	-0.303746			TRUE
Adamts1	Adamts1.3878	17	NA	-0.756641	-0.303746			TRUE
Adamts1	Adamts1.4364	17	NA	-0.771734	-0.303746			TRUE
Adamts1	Adamts1.4367	17	NA	0.583547	-0.303746			TRUE
Adamts1	Adamts1.4443	17	NA	-0.0181621	-0.303746			TRUE
Adamts1	Adamts1.4687	17	NA	-0.470992	-0.303746			FALSE
Adamts10	Adamts10.1922	17	YES	NA	-0.563868			TRUE
Adamts10	Adamts10.3204	17	NA	0.181032	-0.563868			TRUE
Adamts10	Adamts10.3509	17	YES	-2.16882	-0.563868			TRUE
Adamts10	Adamts10.3736	17	NA	1.67009	-0.563868			TRUE
Adamts10	Adamts10.4080	17	NA	-0.87458	-0.563868			TRUE
Adamts10	Adamts10.4081	17	NA	-1.62707	-0.563868			FALSE
Adamts12	Adamts12.1724	17	YES	NA	-0.469131			TRUE
Adamts12	Adamts12.2115	17	YES	0.586431	-0.469131			TRUE
Adamts12	Adamts12.5083	17	NA	-0.236667	-0.469131			TRUE
Adamts12	Adamts12.5321	17	NA	-1.63901	-0.469131			TRUE
Adamts12	Adamts12.5392	17	NA	0.366007	-0.469131			TRUE
Adamts12	Adamts12.5518	17	NA	-3.24888	-0.469131			TRUE
Adamts12	Adamts12.6031	17	NA	1.35733	-0.469131			FALSE
Adamts13	Adamts13.2151	17	NA	-0.154427	-0.458005			TRUE
Adamts13	Adamts13.2682	17	NA	0.68264	-0.458005			TRUE
Adamts13	Adamts13.3093	17	NA	-2.98247	-0.458005			TRUE
Adamts13	Adamts13.3273V	17	NA	1.77657	-0.458005			TRUE
Adamts13	Adamts13.455	17	NA	-2.98869	-0.458005			TRUE
Adamts13	Adamts13.456	17	NA	-1.88119	-0.458005			TRUE
Adamts13	Adamts13.461	17	NA	2.34153	-0.458005			FALSE
Adamts14	Adamts14.1031	17	NA	0.990861	0.628723			TRUE
Adamts14	Adamts14.2017	17	NA	-0.47277	0.628723			TRUE
Adamts14	Adamts14.2753	17	NA	1.45346	0.628723			TRUE
Adamts14	Adamts14.2814	17	NA	4.20677	0.628723			TRUE
Adamts14	Adamts14.3587	18	NA	-1.72768	0.628723			TRUE
Adamts14	Adamts14.4673	18	NA	-3.63918	0.628723			TRUE
Adamts14	Adamts14.695	18	NA	3.5896	0.628723			FALSE
Adamts15	Adamts15.3558	18	NA	-0.493644	0.73697			TRUE
Adamts15	Adamts15.4442	18	NA	3.11542	0.73697			TRUE
Adamts15	Adamts15.4815	18	NA	0.0489595	0.73697			TRUE
Adamts15	Adamts15.4920	18	NA	-0.755524	0.73697			TRUE
Adamts15	Adamts15.5065	18	NA	-0.542002	0.73697			TRUE
Adamts15	Adamts15.5500	18	NA	0.948233	0.73697			TRUE
Adamts15	Adamts15.5898	18	NA	2.83735	0.73697			FALSE
Adamts16	Adamts16.1105	18	NA	1.05765	0.0427218			TRUE
Adamts16	Adamts16.1106	18	NA	0.924491	0.0427218			TRUE
Adamts16	Adamts16.1778	18	NA	-2.48986	0.0427218			TRUE
Adamts16	Adamts16.2374	18	NA	0.494613	0.0427218			TRUE
Adamts16	Adamts16.2536	18	NA	-1.75249	0.0427218			TRUE
Adamts16	Adamts16.4913	18	NA	0.0910962	0.0427218			TRUE
Adamts16	Adamts16.88	18	NA	1.97356	0.0427218			FALSE
Adamts17	Adamts17.2499	18	NA	1.68022	1.084			TRUE
Adamts17	Adamts17.3566	18	NA	-0.419971	1.084			TRUE
Adamts17	Adamts17.3952	18	NA	1.88994	1.084			TRUE
Adamts17	Adamts17.5161	18	NA	1.36461	1.084			TRUE
Adamts17	Adamts17.5526	18	NA	2.28629	1.084			TRUE
Adamts17	Adamts17.5792	18	NA	1.12517	1.084			TRUE
Adamts17	Adamts17.836	18	NA	-0.33827	1.084			FALSE
Adamts18	Adamts18.2034	18	NA	2.56718	1.71313			TRUE
Adamts18	Adamts18.3910	18	NA	0.311667	1.71313			TRUE
Adamts18	Adamts18.3978	18	NA	2.70771	1.71313			TRUE
Adamts18	Adamts18.4044	18	NA	3.19117	1.71313			TRUE
Adamts18	Adamts18.4461	18	NA	2.13422	1.71313			TRUE
Adamts18	Adamts18.4487	18	NA	0.651175	1.71313			TRUE
Adamts18	Adamts18.4605	18	NA	0.428803	1.71313			FALSE
Adamts19	Adamts19.2251	18	NA	5.17255	1.61858			TRUE
Adamts19	Adamts19.2338	18	NA	-0.00404453	1.61858			TRUE
Adamts19	Adamts19.3842	18	NA	1.41044	1.61858			TRUE
Adamts19	Adamts19.4004	18	NA	-0.286691	1.61858			TRUE
Adamts19	Adamts19.4212	18	NA	0.954219	1.61858			TRUE
Adamts19	Adamts19.4385	18	NA	1.66651	1.61858			TRUE
Adamts19	Adamts19.4590	18	NA	2.41705	1.61858			FALSE
Adamts2	Adamts2.2389	18	NA	0.0291401	0.622552			TRUE
Adamts2	Adamts2.2531	18	NA	0.124979	0.622552			TRUE
Adamts2	Adamts2.2560	18	NA	0.137164	0.622552			TRUE
Adamts2	Adamts2.2572	18	NA	-0.255759	0.622552			TRUE
Adamts2	Adamts2.3705	18	NA	2.76039	0.622552			TRUE
Adamts2	Adamts2.632	18	NA	1.01358	0.622552			TRUE
Adamts2	Adamts2.964	18	NA	0.548363	0.622552			FALSE
Adamts20	Adamts20.1109	18	NA	2.88889	1.32163			TRUE
Adamts20	Adamts20.1411	18	NA	0.358355	1.32163			TRUE
Adamts20	Adamts20.1501	18	NA	0.81638	1.32163			TRUE
Adamts20	Adamts20.720	18	NA	1.16629	1.32163			TRUE
Adamts20	Adamts20.769	18	NA	-0.0203597	1.32163			TRUE
Adamts20	Adamts20.835	18	NA	0.845372	1.32163			TRUE
Adamts20	Adamts20.981	18	NA	3.19649	1.32163			FALSE
Adamts3	Adamts3.2235	18	NA	0.870423	-0.0601329			TRUE
Adamts3	Adamts3.529	18	NA	1.52964	-0.0601329			TRUE
Adamts3	Adamts3.5990	18	NA	-0.577084	-0.0601329			TRUE
Adamts3	Adamts3.6267	18	NA	0.919733	-0.0601329			TRUE
Adamts3	Adamts3.6740	18	NA	-0.580905	-0.0601329			TRUE
Adamts3	Adamts3.6952	18	NA	-0.748023	-0.0601329			TRUE
Adamts3	Adamts3.7127	18	NA	-1.83472	-0.0601329			FALSE
Adamts4	Adamts4.1442	18	NA	-0.00181933	0.645248			TRUE
Adamts4	Adamts4.22	18	NA	1.57057	0.645248			TRUE
Adamts4	Adamts4.3332	18	NA	-0.869464	0.645248			TRUE
Adamts4	Adamts4.3489	18	NA	1.83656	0.645248			TRUE
Adamts4	Adamts4.3630	18	NA	0.989447	0.645248			TRUE
Adamts4	Adamts4.3631	18	NA	0.613953	0.645248			TRUE
Adamts4	Adamts4.3633	18	NA	0.377488	0.645248			FALSE
Adamts5	Adamts5.2839	18	NA	2.46926	0.984788			TRUE
Adamts5	Adamts5.5571	18	NA	2.22008	0.984788			TRUE
Adamts5	Adamts5.5927	18	NA	0.281442	0.984788			TRUE
Adamts5	Adamts5.6077	18	NA	-1.27571	0.984788			TRUE
Adamts5	Adamts5.7125	18	NA	0.635099	0.984788			TRUE
Adamts5	Adamts5.7407	18	NA	2.20348	0.984788			TRUE
Adamts5	Adamts5.7699	18	NA	0.359862	0.984788			FALSE
Adamts6	Adamts6.1852	18	NA	-1.06167	0.049996			TRUE
Adamts6	Adamts6.3684	18	NA	1.67635	0.049996			TRUE
Adamts6	Adamts6.3901	18	NA	0.371229	0.049996			TRUE
Adamts6	Adamts6.4179	18	NA	-0.368287	0.049996			TRUE
Adamts6	Adamts6.4180	18	NA	-0.587853	0.049996			TRUE
Adamts6	Adamts6.4270	18	NA	0.157145	0.049996			TRUE
Adamts6	Adamts6.63	18	NA	0.163064	0.049996			FALSE
Adamts7	Adamts7.1086	18	NA	-0.0311466	0.584956			TRUE
Adamts7	Adamts7.1669	18	NA	-1.17341	0.584956			TRUE
Adamts7	Adamts7.2359	18	NA	-1.42444	0.584956			TRUE
Adamts7	Adamts7.2930	18	NA	3.20278	0.584956			TRUE
Adamts7	Adamts7.3752	18	NA	-0.3845	0.584956			TRUE
Adamts7	Adamts7.5329	18	NA	2.95991	0.584956			TRUE
Adamts7	Adamts7.827	18	NA	0.945489	0.584956			FALSE
Adamts8	Adamts8.1351	18	NA	0.763055	0.673427			TRUE
Adamts8	Adamts8.1748	18	NA	1.53055	0.673427			TRUE
Adamts8	Adamts8.3060	18	NA	0.929842	0.673427			TRUE
Adamts8	Adamts8.3483	18	NA	-0.444458	0.673427			TRUE
Adamts8	Adamts8.3581	18	NA	0.358822	0.673427			TRUE
Adamts8	Adamts8.842	18	NA	0.902746	0.673427			FALSE
Adamts9	Adamts9.2220	18	NA	-2.4034	0.629186			TRUE
Adamts9	Adamts9.3347	18	NA	-1.41178	0.629186			TRUE
Adamts9	Adamts9.5479	18	NA	0.441121	0.629186			TRUE
Adamts9	Adamts9.6116	18	NA	2.77941	0.629186			TRUE
Adamts9	Adamts9.6472	18	NA	0.947248	0.629186			TRUE
Adamts9	Adamts9.6598	18	NA	1.00982	0.629186			TRUE
Adamts9	Adamts9.7820	18	NA	3.04188	0.629186			FALSE
Adamtsl1	Adamtsl1.3991V	18	NA	-6.95968	-0.498935			TRUE
Adamtsl1	Adamtsl1.5819V	18	NA	0.676862	-0.498935			TRUE
Adamtsl1	Adamtsl1.7057V	18	NA	0.0613252	-0.498935			TRUE
Adamtsl1	Adamtsl1.7167V	18	NA	0.669087	-0.498935			TRUE
Adamtsl1	Adamtsl1.7168V	18	NA	0.443437	-0.498935			TRUE
Adamtsl1	Adamtsl1.7191V	18	NA	0.291675	-0.498935			TRUE
Adamtsl1	Adamtsl1.7192V	18	NA	1.32475	-0.498935			FALSE
Adamtsl2	Adamtsl2.144	18	NA	-2.28159	0.0533934			TRUE
Adamtsl2	Adamtsl2.1617	18	NA	-1.34247	0.0533934			TRUE
Adamtsl2	Adamtsl2.1704	18	NA	0.206272	0.0533934			TRUE
Adamtsl2	Adamtsl2.2481	18	NA	-2.40223	0.0533934			TRUE
Adamtsl2	Adamtsl2.2538	18	NA	0.862993	0.0533934			TRUE
Adamtsl2	Adamtsl2.537	18	NA	0.827651	0.0533934			TRUE
Adamtsl2	Adamtsl2.839	18	YES	4.50313	0.0533934			FALSE
Adamtsl3	Adamtsl3.1090	18	NA	-0.369819	0.579345			TRUE
Adamtsl3	Adamtsl3.5511	18	NA	0.160074	0.579345			TRUE
Adamtsl3	Adamtsl3.6050	18	NA	1.04108	0.579345			TRUE
Adamtsl3	Adamtsl3.6119	18	NA	0.462472	0.579345			TRUE
Adamtsl3	Adamtsl3.6764	18	NA	3.39921	0.579345			TRUE
Adamtsl3	Adamtsl3.6896	18	NA	-1.05892	0.579345			TRUE
Adamtsl3	Adamtsl3.7109	18	NA	0.421323	0.579345			FALSE
Adamtsl4	Adamtsl4.1837	18	NA	2.19124	-0.0805368			TRUE
Adamtsl4	Adamtsl4.2964	18	NA	-3.14577	-0.0805368			TRUE
Adamtsl4	Adamtsl4.3525	18	NA	-0.906261	-0.0805368			TRUE
Adamtsl4	Adamtsl4.3684	18	NA	-0.503283	-0.0805368			TRUE
Adamtsl4	Adamtsl4.3965	18	NA	1.10371	-0.0805368			TRUE
Adamtsl4	Adamtsl4.3989	18	NA	0.876502	-0.0805368			TRUE
Adamtsl4	Adamtsl4.3997	18	NA	-0.179902	-0.0805368			FALSE
Adamtsl5	Adamtsl5.1919	18	NA	0.765256	-0.15286			TRUE
Adamtsl5	Adamtsl5.2405V	18	NA	-0.599242	-0.15286			TRUE
Adamtsl5	Adamtsl5.2848V	18	NA	1.17606	-0.15286			TRUE
Adamtsl5	Adamtsl5.2853V	18	NA	0.825415	-0.15286			TRUE
Adamtsl5	Adamtsl5.501	18	NA	-0.850993	-0.15286			TRUE
Adamtsl5	Adamtsl5.502	18	NA	-0.600849	-0.15286			TRUE
Adamtsl5	Adamtsl5.535	18	NA	-1.78566	-0.15286			FALSE
Adgb	Adgb.1282	18	NA	3.38016	0.92644			TRUE
Adgb	Adgb.1543	18	NA	0.80202	0.92644			TRUE
Adgb	Adgb.1859	18	NA	-0.846021	0.92644			TRUE
Adgb	Adgb.2368	18	NA	0.462165	0.92644			TRUE
Adgb	Adgb.2624	18	NA	1.86016	0.92644			TRUE
Adgb	Adgb.4910	18	NA	0.335671	0.92644			TRUE
Adgb	Adgb.622	18	NA	0.490925	0.92644			FALSE
Aebp1	Aebp1.1651	18	NA	-3.46118	1.00803			TRUE
Aebp1	Aebp1.1977	18	NA	2.09937	1.00803			TRUE
Aebp1	Aebp1.3147	18	NA	-0.649458	1.00803			TRUE
Aebp1	Aebp1.3444	18	NA	1.0973	1.00803			TRUE
Aebp1	Aebp1.689	18	NA	0.802417	1.00803			TRUE
Aebp1	Aebp1.918	18	YES	6.15973	1.00803			FALSE
AF366264	AF366264.1379	18	NA	0.326908	0.199976			TRUE
AF366264	AF366264.1550	18	NA	0.59387	0.199976			TRUE
AF366264	AF366264.1633	18	NA	0.392657	0.199976			TRUE
AF366264	AF366264.2455	18	NA	2.63334	0.199976			TRUE
AF366264	AF366264.255	18	NA	-0.937621	0.199976			TRUE
AF366264	AF366264.2720	18	NA	-1.50789	0.199976			TRUE
AF366264	AF366264.2729	18	NA	-0.10144	0.199976			FALSE
Afg3l1	Afg3l1.1675	18	NA	-4.53064	-0.920711			TRUE
Afg3l1	Afg3l1.250	18	NA	0.32345	-0.920711			TRUE
Afg3l1	Afg3l1.2507	18	NA	-0.129378	-0.920711			TRUE
Afg3l1	Afg3l1.2684	18	NA	0.684848	-0.920711			TRUE
Afg3l1	Afg3l1.4069	18	NA	-0.228634	-0.920711			TRUE
Afg3l1	Afg3l1.4186	18	NA	0.755781	-0.920711			TRUE
Afg3l1	Afg3l1.549	18	NA	-3.3204	-0.920711			FALSE
Afg3l2	Afg3l2.2207	18	NA	-0.802758	-0.0503403			TRUE
Afg3l2	Afg3l2.2339	18	NA	0.0683776	-0.0503403			TRUE
Afg3l2	Afg3l2.623	18	NA	2.18243	-0.0503403			TRUE
Afg3l2	Afg3l2.671	18	NA	0.282298	-0.0503403			TRUE
Afg3l2	Afg3l2.686	18	NA	0.231621	-0.0503403			TRUE
Afg3l2	Afg3l2.719	18	NA	-2.26401	-0.0503403			FALSE
Afmid	Afmid.1397	18	NA	0.897342	-0.0241565			TRUE
Afmid	Afmid.1477	18	NA	-1.20975	-0.0241565			TRUE
Afmid	Afmid.1915	18	NA	0.521598	-0.0241565			TRUE
Afmid	Afmid.2091	18	NA	0.0344213	-0.0241565			TRUE
Afmid	Afmid.445	18	NA	-1.40442	-0.0241565			TRUE
Afmid	Afmid.781	18	NA	0.584249	-0.0241565			TRUE
Afmid	Afmid.907	18	NA	0.407464	-0.0241565			FALSE
Aga	Aga.1135	18	NA	1.56312	1.00864			TRUE
Aga	Aga.1243	18	NA	-0.997142	1.00864			TRUE
Aga	Aga.647	18	NA	0.888126	1.00864			TRUE
Aga	Aga.723	18	NA	0.575887	1.00864			TRUE
Aga	Aga.904	18	NA	2.6117	1.00864			TRUE
Aga	Aga.911	18	NA	1.76213	1.00864			TRUE
Aga	Aga.966	18	NA	0.6567	1.00864			FALSE
Agbl1	Agbl1.1201	18	NA	0.77241	-0.844952			TRUE
Agbl1	Agbl1.1617	18	NA	0.607739	-0.844952			TRUE
Agbl1	Agbl1.1809	18	NA	1.86389	-0.844952			TRUE
Agbl1	Agbl1.3306V	18	NA	-3.10335	-0.844952			TRUE
Agbl1	Agbl1.425V	18	YES	-5.45131	-0.844952			TRUE
Agbl1	Agbl1.782	18	NA	-0.135861	-0.844952			TRUE
Agbl1	Agbl1.984	18	NA	-0.46818	-0.844952			FALSE
Agbl2	Agbl2.1542	18	NA	1.45151	-0.0537754			TRUE
Agbl2	Agbl2.2329	18	NA	0.628078	-0.0537754			TRUE
Agbl2	Agbl2.3098V	18	NA	-3.80757	-0.0537754			TRUE
Agbl2	Agbl2.3326V	18	NA	1.09644	-0.0537754			TRUE
Agbl2	Agbl2.3347V	18	NA	-0.691271	-0.0537754			TRUE
Agbl2	Agbl2.3372V	18	NA	-0.105076	-0.0537754			TRUE
Agbl2	Agbl2.3539V	18	NA	1.05145	-0.0537754			FALSE
Agbl3	Agbl3.1996	18	NA	-0.764923	1.1684			TRUE
Agbl3	Agbl3.2721	18	NA	1.93574	1.1684			TRUE
Agbl3	Agbl3.2949	18	NA	1.84351	1.1684			TRUE
Agbl3	Agbl3.3124	18	NA	0.787922	1.1684			TRUE
Agbl3	Agbl3.3221	18	NA	3.41342	1.1684			TRUE
Agbl3	Agbl3.3229	18	NA	0.742314	1.1684			TRUE
Agbl3	Agbl3.662	18	NA	0.220841	1.1684			FALSE
Agbl4	Agbl4.1348V	18	NA	-1.77532	0.678935			TRUE
Agbl4	Agbl4.1465V	18	NA	1.12866	0.678935			TRUE
Agbl4	Agbl4.1466V	18	NA	-0.387372	0.678935			TRUE
Agbl4	Agbl4.1920V	18	NA	1.56052	0.678935			TRUE
Agbl4	Agbl4.409	18	NA	0.572022	0.678935			TRUE
Agbl4	Agbl4.416	18	NA	2.30696	0.678935			TRUE
Agbl4	Agbl4.941	18	NA	1.34707	0.678935			FALSE
Agbl5	Agbl5.1509	18	NA	0.0966451	-0.573967			TRUE
Agbl5	Agbl5.1658	18	NA	-0.676886	-0.573967			TRUE
Agbl5	Agbl5.308	18	NA	0.618261	-0.573967			TRUE
Agbl5	Agbl5.377	18	NA	0.188129	-0.573967			TRUE
Agbl5	Agbl5.842	18	NA	-0.827912	-0.573967			TRUE
Agbl5	Agbl5.893	18	NA	-2.65763	-0.573967			TRUE
Agbl5	Agbl5.965	18	NA	-0.758381	-0.573967			FALSE
Agtpbp1	Agtpbp1.1216	18	NA	0.654262	-0.908533			TRUE
Agtpbp1	Agtpbp1.1798	18	NA	-1.61018	-0.908533			TRUE
Agtpbp1	Agtpbp1.2185	18	NA	1.45819	-0.908533			TRUE
Agtpbp1	Agtpbp1.2192	18	NA	1.09853	-0.908533			TRUE
Agtpbp1	Agtpbp1.265	18	NA	-8.5894	-0.908533			TRUE
Agtpbp1	Agtpbp1.340	18	NA	1.5374	-0.908533			FALSE
Amz1	Amz1.2084	18	NA	-1.41125	-0.0988922			TRUE
Amz1	Amz1.2085	18	NA	0.0611002	-0.0988922			TRUE
Amz1	Amz1.2161	18	NA	0.23354	-0.0988922			TRUE
Amz1	Amz1.2629	18	NA	-0.704618	-0.0988922			TRUE
Amz1	Amz1.2633	18	NA	-0.810957	-0.0988922			TRUE
Amz1	Amz1.2657	18	NA	1.40437	-0.0988922			TRUE
Amz1	Amz1.589	18	NA	0.535573	-0.0988922			FALSE
Amz2	Amz2.1429V	18	NA	1.48466	0.636235			TRUE
Amz2	Amz2.1430V	18	NA	3.58294	0.636235			TRUE
Amz2	Amz2.1451V	18	NA	-0.226174	0.636235			TRUE
Amz2	Amz2.1571V	18	NA	-0.934411	0.636235			TRUE
Amz2	Amz2.1694V	18	NA	1.58158	0.636235			TRUE
Amz2	Amz2.1697V	18	NA	-1.11976	0.636235			TRUE
Amz2	Amz2.994	18	NA	0.0847934	0.636235			FALSE
Anpep	Anpep.2229	18	NA	0.978247	1.93267			TRUE
Anpep	Anpep.2352	18	NA	4.20826	1.93267			TRUE
Anpep	Anpep.2478	18	NA	4.80246	1.93267			TRUE
Anpep	Anpep.2847	18	NA	4.03702	1.93267			TRUE
Anpep	Anpep.3229	18	NA	-2.36769	1.93267			TRUE
Anpep	Anpep.3402	18	NA	1.08375	1.93267			TRUE
Anpep	Anpep.3613	18	NA	0.786663	1.93267			FALSE
Apeh	Apeh.1595	18	NA	-0.677277	1.10698			TRUE
Apeh	Apeh.2017	18	NA	-1.12583	1.10698			TRUE
Apeh	Apeh.2358	18	NA	0.724153	1.10698			TRUE
Apeh	Apeh.414	18	NA	6.06263	1.10698			TRUE
Apeh	Apeh.639	18	NA	0.850082	1.10698			TRUE
Apeh	Apeh.643	18	NA	0.808115	1.10698			FALSE
Aph1a	Aph1a.1689V	18	NA	0.896781	0.719705			TRUE
Aph1a	Aph1a.1798V	18	NA	1.58443	0.719705			TRUE
Aph1a	Aph1a.1941V	18	NA	-1.03058	0.719705			TRUE
Aph1a	Aph1a.2270V	18	NA	0.150189	0.719705			TRUE
Aph1a	Aph1a.2887V	18	NA	3.18537	0.719705			TRUE
Aph1a	Aph1a.2893V	18	NA	-0.47376	0.719705			TRUE
Aph1a	Aph1a.584	18	NA	0.725498	0.719705			FALSE
Aph1b	Aph1b.1867	18	NA	0.608428	0.0769644			TRUE
Aph1b	Aph1b.2945	18	NA	0.358554	0.0769644			TRUE
Aph1b	Aph1b.3270	18	NA	1.09629	0.0769644			TRUE
Aph1b	Aph1b.3272	18	NA	-1.80617	0.0769644			TRUE
Aph1b	Aph1b.3522	18	NA	-0.135369	0.0769644			TRUE
Aph1b	Aph1b.3740	18	NA	0.832998	0.0769644			TRUE
Aph1b	Aph1b.3911	18	NA	-0.415987	0.0769644			FALSE
Aph1c	Aph1c.1378	18	NA	1.3527	0.303456			TRUE
Aph1c	Aph1c.289	18	NA	1.26026	0.303456			TRUE
Aph1c	Aph1c.3178	18	NA	0.98197	0.303456			TRUE
Aph1c	Aph1c.3197	18	NA	-1.49666	0.303456			TRUE
Aph1c	Aph1c.3542	18	NA	-0.0409912	0.303456			TRUE
Aph1c	Aph1c.4449	18	NA	0.549396	0.303456			TRUE
Aph1c	Aph1c.5171	18	NA	-0.482481	0.303456			FALSE
Arxes2	Arxes2.1058V	18	NA	0.178846	0.892239			TRUE
Arxes2	Arxes2.1139	18	NA	1.38614	0.892239			TRUE
Arxes2	Arxes2.1193V	18	NA	0.410914	0.892239			TRUE
Arxes2	Arxes2.1277	18	NA	-0.837038	0.892239			TRUE
Arxes2	Arxes2.1418	18	NA	4.03823	0.892239			TRUE
Arxes2	Arxes2.1427V	18	NA	1.97028	0.892239			TRUE
Arxes2	Arxes2.1484	18	NA	0.102193	0.892239			TRUE
Arxes2	Arxes2.406	18	NA	0.437363	0.892239			TRUE
Arxes2	Arxes2.407	18	NA	-1.1416	0.892239			TRUE
Arxes2	Arxes2.718V	18	NA	0.788199	0.892239			TRUE
Arxes2	Arxes2.719V	18	NA	2.53773	0.892239			TRUE
Arxes2	Arxes2.911	18	NA	0.835616	0.892239			FALSE
Asprv1	Asprv1.1254	18	NA	0.454697	1.03383			TRUE
Asprv1	Asprv1.1478	18	NA	0.190538	1.03383			TRUE
Asprv1	Asprv1.1479	18	NA	0.578849	1.03383			TRUE
Asprv1	Asprv1.258	18	NA	2.01516	1.03383			TRUE
Asprv1	Asprv1.350	18	NA	1.12559	1.03383			TRUE
Asprv1	Asprv1.542	18	NA	2.0041	1.03383			TRUE
Asprv1	Asprv1.692	18	NA	0.867906	1.03383			FALSE
Asrgl1	Asrgl1.1093	18	NA	0.637451	0.706717			TRUE
Asrgl1	Asrgl1.1114	18	NA	0.542616	0.706717			TRUE
Asrgl1	Asrgl1.1435	18	NA	0.702524	0.706717			TRUE
Asrgl1	Asrgl1.1479	18	NA	-1.24888	0.706717			TRUE
Asrgl1	Asrgl1.1598	18	NA	2.43911	0.706717			TRUE
Asrgl1	Asrgl1.1606	18	NA	0.83522	0.706717			TRUE
Asrgl1	Asrgl1.1968	18	NA	1.03898	0.706717			FALSE
Astl	Astl.120	18	YES	NA	0.378242			TRUE
Astl	Astl.2113	18	NA	3.13408	0.378242			TRUE
Astl	Astl.2186	18	NA	-0.607746	0.378242			TRUE
Astl	Astl.443	19	NA	-1.20448	0.378242			TRUE
Astl	Astl.615	19	NA	-0.3637	0.378242			TRUE
Astl	Astl.852	19	NA	0.933054	0.378242			FALSE
Atg4a	Atg4a.1582	19	NA	0.516906	0.539809			TRUE
Atg4a	Atg4a.1620	19	NA	0.489259	0.539809			TRUE
Atg4a	Atg4a.1631	19	NA	0.679081	0.539809			TRUE
Atg4a	Atg4a.1705	19	NA	0.372368	0.539809			TRUE
Atg4a	Atg4a.1997	19	NA	0.0319137	0.539809			TRUE
Atg4a	Atg4a.74	19	NA	0.896969	0.539809			TRUE
Atg4a	Atg4a.895	19	NA	0.792163	0.539809			FALSE
Atg4b	Atg4b.1241	19	NA	-0.44443	0.446276			TRUE
Atg4b	Atg4b.170	19	NA	0.0637588	0.446276			TRUE
Atg4b	Atg4b.1794	19	NA	-0.361258	0.446276			TRUE
Atg4b	Atg4b.2947	19	NA	0.727329	0.446276			TRUE
Atg4b	Atg4b.2948	19	NA	0.827855	0.446276			TRUE
Atg4b	Atg4b.2953	19	NA	0.182276	0.446276			TRUE
Atg4b	Atg4b.457	19	NA	2.1284	0.446276			FALSE
Atg4c	Atg4c.2292	19	NA	3.17681	1.32934			TRUE
Atg4c	Atg4c.2520	19	NA	1.29543	1.32934			TRUE
Atg4c	Atg4c.2575	19	NA	1.06268	1.32934			TRUE
Atg4c	Atg4c.593	19	NA	0.156387	1.32934			TRUE
Atg4c	Atg4c.594	19	NA	0.955382	1.32934			FALSE
Atg4d	Atg4d.1068	19	NA	-2.72953	-0.518107			TRUE
Atg4d	Atg4d.1198	19	NA	0.320818	-0.518107			TRUE
Atg4d	Atg4d.1585	19	NA	-0.406112	-0.518107			TRUE
Atg4d	Atg4d.1893	19	NA	-0.499021	-0.518107			TRUE
Atg4d	Atg4d.1899	19	NA	-0.258032	-0.518107			TRUE
Atg4d	Atg4d.2425	19	NA	-0.735824	-0.518107			TRUE
Atg4d	Atg4d.77	19	NA	0.680955	-0.518107			FALSE
Atp6ap2	Atp6ap2.1187	19	NA	-2.52607	-1.01524			TRUE
Atp6ap2	Atp6ap2.1233	19	NA	-2.76742	-1.01524			TRUE
Atp6ap2	Atp6ap2.1342	19	NA	0.285058	-1.01524			TRUE
Atp6ap2	Atp6ap2.172	19	NA	-1.26675	-1.01524			TRUE
Atp6ap2	Atp6ap2.1983	19	NA	-1.43972	-1.01524			TRUE
Atp6ap2	Atp6ap2.2026	19	NA	0.893334	-1.01524			TRUE
Atp6ap2	Atp6ap2.2215	19	NA	-0.285146	-1.01524			FALSE
Atxn3	Atxn3.328	19	NA	-0.940723	0.154726			TRUE
Atxn3	Atxn3.389	19	NA	0.218586	0.154726			TRUE
Atxn3	Atxn3.506	19	NA	-0.842524	0.154726			TRUE
Atxn3	Atxn3.552	19	NA	0.0644923	0.154726			TRUE
Atxn3	Atxn3.554	19	NA	1.13901	0.154726			TRUE
Atxn3	Atxn3.938	19	NA	1.28951	0.154726			FALSE
Bace1	Bace1.2169	19	NA	-0.327995	-0.105648			TRUE
Bace1	Bace1.2455	19	NA	0.214629	-0.105648			TRUE
Bace1	Bace1.2585	19	NA	1.18213	-0.105648			TRUE
Bace1	Bace1.2785	19	NA	-0.482273	-0.105648			TRUE
Bace1	Bace1.3654	19	NA	-0.649334	-0.105648			TRUE
Bace1	Bace1.3655	19	NA	-1.2735	-0.105648			TRUE
Bace1	Bace1.3875	19	NA	0.596805	-0.105648			FALSE
Bace2	Bace2.1784	19	NA	0.298047	0.594853			TRUE
Bace2	Bace2.1875	19	NA	-0.0143016	0.594853			TRUE
Bace2	Bace2.1996	19	NA	1.7634	0.594853			TRUE
Bace2	Bace2.2028	19	NA	0.968687	0.594853			TRUE
Bace2	Bace2.2456	19	NA	0.513626	0.594853			TRUE
Bace2	Bace2.867	19	NA	0.0396598	0.594853			FALSE
Bap1	Bap1.1476	19	NA	-0.407983	-0.972953			TRUE
Bap1	Bap1.2093	19	NA	-1.47194	-0.972953			TRUE
Bap1	Bap1.2139	19	NA	-1.78279	-0.972953			TRUE
Bap1	Bap1.2380	19	NA	-2.14036	-0.972953			TRUE
Bap1	Bap1.2589	19	NA	0.271429	-0.972953			TRUE
Bap1	Bap1.3349	19	NA	-0.908366	-0.972953			TRUE
Bap1	Bap1.3350	19	NA	-0.370658	-0.972953			FALSE
BC051665	BC051665.1270	19	NA	0.380083	0.756782			TRUE
BC051665	BC051665.1271	19	NA	0.851149	0.756782			TRUE
BC051665	BC051665.1312	19	NA	0.765195	0.756782			TRUE
BC051665	BC051665.299	19	NA	1.25982	0.756782			TRUE
BC051665	BC051665.529	19	NA	1.09704	0.756782			TRUE
BC051665	BC051665.728	19	NA	0.187397	0.756782			FALSE
Blmh	Blmh.1377V	19	NA	0.310021	0.514071			TRUE
Blmh	Blmh.1884V	19	NA	0.274486	0.514071			TRUE
Blmh	Blmh.535	19	NA	0.358296	0.514071			TRUE
Blmh	Blmh.671V	19	NA	0.445955	0.514071			TRUE
Blmh	Blmh.693V	19	NA	0.652778	0.514071			TRUE
Blmh	Blmh.705V	19	NA	0.305211	0.514071			TRUE
Blmh	Blmh.744V	19	NA	1.25175	0.514071			FALSE
Bmp1	Bmp1.1305	19	NA	1.92561	-0.360668			TRUE
Bmp1	Bmp1.2742	19	NA	-2.43517	-0.360668			TRUE
Bmp1	Bmp1.3532	19	NA	-0.0907226	-0.360668			TRUE
Bmp1	Bmp1.3536	19	NA	0.330387	-0.360668			TRUE
Bmp1	Bmp1.355	19	NA	0.130004	-0.360668			TRUE
Bmp1	Bmp1.3655	19	NA	-2.63978	-0.360668			TRUE
Bmp1	Bmp1.756	19	NA	0.254986	-0.360668			FALSE
Bphl	Bphl.1073	19	NA	-0.68535	0.76765			TRUE
Bphl	Bphl.1170	19	NA	0.0737722	0.76765			TRUE
Bphl	Bphl.1171	19	NA	1.22997	0.76765			TRUE
Bphl	Bphl.465	19	NA	1.05011	0.76765			TRUE
Bphl	Bphl.557	19	NA	0.645737	0.76765			TRUE
Bphl	Bphl.879	19	NA	2.97551	0.76765			TRUE
Bphl	Bphl.923	19	NA	0.0838006	0.76765			FALSE
Brcc3	Brcc3.288	19	NA	0.936301	-0.0543346			TRUE
Brcc3	Brcc3.354	19	NA	0.437134	-0.0543346			TRUE
Brcc3	Brcc3.487	19	NA	-2.34741	-0.0543346			TRUE
Brcc3	Brcc3.634	19	NA	-0.208576	-0.0543346			TRUE
Brcc3	Brcc3.635	19	NA	1.07254	-0.0543346			TRUE
Brcc3	Brcc3.807	19	NA	-0.215991	-0.0543346			FALSE
C1ra	C1ra.1906	19	NA	-0.690527	-0.186323			TRUE
C1ra	C1ra.1961	19	NA	0.01625	-0.186323			TRUE
C1ra	C1ra.2361	19	NA	-0.322312	-0.186323			TRUE
C1ra	C1ra.2364	19	NA	0.501998	-0.186323			TRUE
C1ra	C1ra.2500	19	NA	0.703212	-0.186323			TRUE
C1ra	C1ra.538	19	NA	-1.32656	-0.186323			FALSE
C1rb	C1rb.1204	19	NA	-2.04805	-0.242374			TRUE
C1rb	C1rb.1900	19	NA	-1.67785	-0.242374			TRUE
C1rb	C1rb.1958	19	NA	0.381339	-0.242374			TRUE
C1rb	C1rb.870	19	NA	0.221136	-0.242374			TRUE
C1rb	C1rb.918	19	NA	1.91155	-0.242374			FALSE
C1rl	C1rl.1715	19	NA	-1.20304	0.565216			TRUE
C1rl	C1rl.2611	19	NA	0.785411	0.565216			TRUE
C1rl	C1rl.2613	19	NA	1.1817	0.565216			TRUE
C1rl	C1rl.2614	19	NA	-0.0501007	0.565216			TRUE
C1rl	C1rl.2620	19	NA	1.63524	0.565216			TRUE
C1rl	C1rl.2621	19	NA	0.661892	0.565216			TRUE
C1rl	C1rl.2627	19	NA	0.945401	0.565216			FALSE
C1s	C1s.1627	19	NA	-0.989047	0.523801			TRUE
C1s	C1s.170	19	NA	-0.0291731	0.523801			TRUE
C1s	C1s.1992	19	NA	0.972799	0.523801			TRUE
C1s	C1s.2508	19	NA	1.85739	0.523801			TRUE
C1s	C1s.2805	19	NA	0.874957	0.523801			TRUE
C1s	C1s.2818	19	NA	0.0404934	0.523801			TRUE
C1s	C1s.927	19	NA	0.939184	0.523801			FALSE
C2	C2.1509	19	NA	0.406889	0.906552			TRUE
C2	C2.1652	19	NA	0.0377768	0.906552			TRUE
C2	C2.2109	19	NA	1.4701	0.906552			TRUE
C2	C2.2118	19	NA	0.477219	0.906552			TRUE
C2	C2.618	19	NA	0.422722	0.906552			TRUE
C2	C2.793	19	NA	2.62461	0.906552			FALSE
Capn1	Capn1.1130	19	NA	0.355961	0.00128787			TRUE
Capn1	Capn1.1800	19	NA	-0.791879	0.00128787			TRUE
Capn1	Capn1.1959	19	NA	-1.97211	0.00128787			TRUE
Capn1	Capn1.2634	19	NA	0.619819	0.00128787			TRUE
Capn1	Capn1.3016	19	NA	0.240874	0.00128787			TRUE
Capn1	Capn1.3020	19	NA	1.38207	0.00128787			TRUE
Capn1	Capn1.3021	19	NA	0.174282	0.00128787			FALSE
Capn10	Capn10.129	19	NA	-0.212863	0.216231			TRUE
Capn10	Capn10.2401	19	NA	-0.238085	0.216231			TRUE
Capn10	Capn10.2702	19	NA	0.852331	0.216231			TRUE
Capn10	Capn10.2820	19	NA	0.605668	0.216231			TRUE
Capn10	Capn10.2825	19	NA	0.286083	0.216231			TRUE
Capn10	Capn10.2866	19	NA	0.0174752	0.216231			TRUE
Capn10	Capn10.657	19	NA	0.203005	0.216231			FALSE
Capn11	Capn11.2401	19	NA	-0.238274	-0.098197			TRUE
Capn11	Capn11.2553	19	NA	1.62175	-0.098197			TRUE
Capn11	Capn11.2557	19	NA	0.948558	-0.098197			TRUE
Capn11	Capn11.259	19	NA	-3.19689	-0.098197			TRUE
Capn11	Capn11.35	19	NA	0.835079	-0.098197			TRUE
Capn11	Capn11.827	19	NA	-0.559407	-0.098197			FALSE
Capn12	Capn12.1068	19	NA	1.70745	0.613914			TRUE
Capn12	Capn12.2543	19	NA	0.650951	0.613914			TRUE
Capn12	Capn12.2544	19	NA	0.0540644	0.613914			TRUE
Capn12	Capn12.2752	19	NA	0.795545	0.613914			TRUE
Capn12	Capn12.2773	19	NA	0.280947	0.613914			TRUE
Capn12	Capn12.2796	19	NA	0.251519	0.613914			TRUE
Capn12	Capn12.2801	19	NA	0.556925	0.613914			FALSE
Capn13	Capn13.1210	19	NA	0.985967	0.0849122			TRUE
Capn13	Capn13.1255	19	NA	-1.28747	0.0849122			TRUE
Capn13	Capn13.1541	19	YES	NA	0.0849122			TRUE
Capn13	Capn13.1924	19	NA	-0.380186	0.0849122			TRUE
Capn13	Capn13.244	19	NA	-0.298954	0.0849122			TRUE
Capn13	Capn13.2569	19	NA	0.00172652	0.0849122			TRUE
Capn13	Capn13.2571	19	NA	1.48839	0.0849122			FALSE
Capn15	Capn15.1691	19	NA	-0.45275	-0.271425			TRUE
Capn15	Capn15.2355	19	NA	0.806203	-0.271425			TRUE
Capn15	Capn15.2883	19	NA	0.781081	-0.271425			TRUE
Capn15	Capn15.595	19	NA	-0.451104	-0.271425			TRUE
Capn15	Capn15.607	19	NA	-0.741438	-0.271425			TRUE
Capn15	Capn15.616	19	NA	-2.09168	-0.271425			TRUE
Capn15	Capn15.964	19	NA	0.24971	-0.271425			FALSE
Capn2	Capn2.1940	19	NA	-0.0532949	0.428936			TRUE
Capn2	Capn2.1944	19	NA	1.04761	0.428936			TRUE
Capn2	Capn2.2150	19	NA	0.99237	0.428936			TRUE
Capn2	Capn2.2428	19	NA	0.796914	0.428936			TRUE
Capn2	Capn2.2478	19	NA	0.263959	0.428936			TRUE
Capn2	Capn2.3136	19	NA	-0.992263	0.428936			TRUE
Capn2	Capn2.3163	19	NA	0.94726	0.428936			FALSE
Capn3	Capn3.1889	19	NA	-0.619657	0.0522751			TRUE
Capn3	Capn3.1944	19	NA	3.49274	0.0522751			TRUE
Capn3	Capn3.2499	19	NA	0.257894	0.0522751			TRUE
Capn3	Capn3.2561	19	NA	-1.08005	0.0522751			TRUE
Capn3	Capn3.2663	19	NA	-1.74168	0.0522751			TRUE
Capn3	Capn3.2745	19	NA	0.0623576	0.0522751			TRUE
Capn3	Capn3.744	19	NA	-0.00567507	0.0522751			FALSE
Capn5	Capn5.2824	19	NA	0.725116	0.648908			TRUE
Capn5	Capn5.3148	19	NA	-0.482028	0.648908			TRUE
Capn5	Capn5.3278	19	NA	0.77939	0.648908			TRUE
Capn5	Capn5.3561	19	NA	1.64252	0.648908			TRUE
Capn5	Capn5.3573	19	NA	0.923979	0.648908			TRUE
Capn5	Capn5.3575	19	NA	0.69416	0.648908			TRUE
Capn5	Capn5.3576	19	NA	0.259217	0.648908			FALSE
Capn6	Capn6.1327	19	NA	0.954647	0.482316			TRUE
Capn6	Capn6.2297	19	NA	-0.290664	0.482316			TRUE
Capn6	Capn6.2361	19	NA	1.80488	0.482316			TRUE
Capn6	Capn6.3211	19	NA	-0.70045	0.482316			TRUE
Capn6	Capn6.3531	19	NA	0.766441	0.482316			TRUE
Capn6	Capn6.930	19	NA	-1.40956	0.482316			TRUE
Capn6	Capn6.978	19	NA	2.25091	0.482316			FALSE
Capn7	Capn7.1324	19	NA	1.06667	0.425912			TRUE
Capn7	Capn7.3102	19	NA	-0.8505	0.425912			TRUE
Capn7	Capn7.3490	19	NA	0.440888	0.425912			TRUE
Capn7	Capn7.396	19	NA	2.41256	0.425912			TRUE
Capn7	Capn7.468	19	NA	0.00222666	0.425912			TRUE
Capn7	Capn7.508	19	NA	-1.04235	0.425912			TRUE
Capn7	Capn7.667	19	NA	0.951899	0.425912			FALSE
Capn8	Capn8.1097	19	NA	-1.02829	-0.473671			TRUE
Capn8	Capn8.1103	19	NA	-0.265205	-0.473671			TRUE
Capn8	Capn8.284	19	NA	0.959761	-0.473671			TRUE
Capn8	Capn8.437	19	NA	-2.56221	-0.473671			TRUE
Capn8	Capn8.677	19	NA	-0.215348	-0.473671			TRUE
Capn8	Capn8.715	19	NA	0.0639068	-0.473671			TRUE
Capn8	Capn8.954	19	NA	-0.26831	-0.473671			FALSE
Capn9	Capn9.1365	19	NA	-0.807773	0.826803			TRUE
Capn9	Capn9.1965	19	NA	0.841537	0.826803			TRUE
Capn9	Capn9.2241	19	NA	0.91655	0.826803			TRUE
Capn9	Capn9.2244	19	NA	2.42089	0.826803			TRUE
Capn9	Capn9.344	19	NA	0.691038	0.826803			TRUE
Capn9	Capn9.576	19	NA	1.23479	0.826803			TRUE
Capn9	Capn9.670	19	NA	0.490589	0.826803			FALSE
Capns1	Capns1.1184	19	NA	1.32989	0.0578759			TRUE
Capns1	Capns1.1232	19	NA	-1.40139	0.0578759			TRUE
Capns1	Capns1.1336	19	NA	-0.781474	0.0578759			TRUE
Capns1	Capns1.167	19	NA	0.168822	0.0578759			TRUE
Capns1	Capns1.421	19	NA	-0.494994	0.0578759			TRUE
Capns1	Capns1.423	19	NA	1.5264	0.0578759			FALSE
Casp1	Casp1.1120	19	NA	0.558589	0.931234			TRUE
Casp1	Casp1.1473	19	NA	0.335499	0.931234			TRUE
Casp1	Casp1.308	19	NA	0.526799	0.931234			TRUE
Casp1	Casp1.542	19	NA	-0.580724	0.931234			TRUE
Casp1	Casp1.618	19	NA	2.25196	0.931234			TRUE
Casp1	Casp1.880	19	NA	2.84802	0.931234			TRUE
Casp1	Casp1.941	19	NA	0.578498	0.931234			FALSE
Casp12	Casp12.1446	19	NA	0.270034	0.509119			TRUE
Casp12	Casp12.1944	19	NA	0.471388	0.509119			TRUE
Casp12	Casp12.1984	19	NA	0.64855	0.509119			TRUE
Casp12	Casp12.2035	19	NA	1.02377	0.509119			TRUE
Casp12	Casp12.695	19	NA	-0.133794	0.509119			TRUE
Casp12	Casp12.715	19	NA	0.376674	0.509119			TRUE
Casp12	Casp12.752	19	NA	0.907213	0.509119			FALSE
Casp14	Casp14.120	19	NA	-1.23508	0.733448			TRUE
Casp14	Casp14.1231	19	NA	0.263988	0.733448			TRUE
Casp14	Casp14.1237	19	NA	0.770439	0.733448			TRUE
Casp14	Casp14.1246	19	NA	2.26562	0.733448			TRUE
Casp14	Casp14.1406	19	NA	0.969652	0.733448			TRUE
Casp14	Casp14.1963	19	NA	1.4324	0.733448			TRUE
Casp14	Casp14.833	19	NA	0.667121	0.733448			FALSE
Casp2	Casp2.1099	19	NA	1.14552	1.06144			TRUE
Casp2	Casp2.1698	19	NA	1.18225	1.06144			TRUE
Casp2	Casp2.2163	19	NA	3.52322	1.06144			TRUE
Casp2	Casp2.2421	19	NA	-0.330429	1.06144			TRUE
Casp2	Casp2.2441	19	NA	0.000314298	1.06144			TRUE
Casp2	Casp2.2649	19	NA	-0.162583	1.06144			TRUE
Casp2	Casp2.3169	19	NA	2.07181	1.06144			FALSE
Casp3	Casp3.1063	19	NA	1.56538	0.0626024			TRUE
Casp3	Casp3.1095	19	NA	-1.64037	0.0626024			TRUE
Casp3	Casp3.1247	19	NA	0.692267	0.0626024			TRUE
Casp3	Casp3.1279	19	NA	0.955939	0.0626024			TRUE
Casp3	Casp3.2557V	19	NA	-0.877796	0.0626024			TRUE
Casp3	Casp3.869	19	NA	-0.31981	0.0626024			FALSE
Casp4	Casp4.1041V	19	NA	0.822962	0.843419			TRUE
Casp4	Casp4.1124V	19	NA	0.473785	0.843419			TRUE
Casp4	Casp4.1262V	19	NA	-0.179506	0.843419			TRUE
Casp4	Casp4.1271V	19	NA	1.28088	0.843419			TRUE
Casp4	Casp4.140V	19	NA	1.05051	0.843419			TRUE
Casp4	Casp4.728V	19	NA	1.68827	0.843419			TRUE
Casp4	Casp4.731V	19	NA	0.767026	0.843419			FALSE
Casp6	Casp6.1038	19	NA	0.00945663	-0.0179397			TRUE
Casp6	Casp6.1110	19	NA	-0.965302	-0.0179397			TRUE
Casp6	Casp6.1135	19	NA	0.324829	-0.0179397			TRUE
Casp6	Casp6.1422	19	NA	-0.143551	-0.0179397			TRUE
Casp6	Casp6.308	19	NA	0.637466	-0.0179397			TRUE
Casp6	Casp6.433	19	NA	0.601422	-0.0179397			TRUE
Casp6	Casp6.463	19	NA	-0.589898	-0.0179397			FALSE
Casp7	Casp7.1290	19	NA	0.570252	0.819036			TRUE
Casp7	Casp7.1401	19	NA	0.925279	0.819036			TRUE
Casp7	Casp7.2071	19	NA	-1.16325	0.819036			TRUE
Casp7	Casp7.2201	19	NA	0.923387	0.819036			TRUE
Casp7	Casp7.2225	19	NA	0.891909	0.819036			TRUE
Casp7	Casp7.225	19	NA	1.65251	0.819036			TRUE
Casp7	Casp7.2282	19	NA	1.93316	0.819036			FALSE
Casp8	Casp8.1055	19	NA	0.783804	0.496544			TRUE
Casp8	Casp8.1221	19	NA	0.339051	0.496544			TRUE
Casp8	Casp8.1698	19	NA	-0.182149	0.496544			TRUE
Casp8	Casp8.2053	19	NA	0.100424	0.496544			TRUE
Casp8	Casp8.2054	19	NA	1.50527	0.496544			TRUE
Casp8	Casp8.2096	19	NA	0.202783	0.496544			TRUE
Casp8	Casp8.916	19	NA	0.726627	0.496544			FALSE
Casp9	Casp9.1894V	19	NA	-3.76785	0.814494			TRUE
Casp9	Casp9.2767V	19	NA	0.182902	0.814494			TRUE
Casp9	Casp9.2830V	19	NA	0.190147	0.814494			TRUE
Casp9	Casp9.2833V	19	NA	1.40256	0.814494			TRUE
Casp9	Casp9.3669V	19	NA	0.579465	0.814494			TRUE
Casp9	Casp9.844	19	NA	1.19491	0.814494			TRUE
Casp9	Casp9.969	19	NA	5.91932	0.814494			FALSE
Cela1	Cela1.1031	19	NA	1.35139	0.0753617			TRUE
Cela1	Cela1.1056	19	NA	-0.285163	0.0753617			TRUE
Cela1	Cela1.1067	19	NA	-0.568835	0.0753617			TRUE
Cela1	Cela1.302	19	YES	-1.38977	0.0753617			TRUE
Cela1	Cela1.401	19	NA	0.897961	0.0753617			TRUE
Cela1	Cela1.404	19	NA	-0.699649	0.0753617			TRUE
Cela1	Cela1.406	19	NA	1.2216	0.0753617			FALSE
Cela2a	Cela2a.1018	19	NA	0.446133	-0.123675			TRUE
Cela2a	Cela2a.1027	19	NA	-0.848339	-0.123675			TRUE
Cela2a	Cela2a.1032	20	NA	-1.74258	-0.123675			TRUE
Cela2a	Cela2a.474	20	NA	-0.410594	-0.123675			TRUE
Cela2a	Cela2a.541	20	NA	1.35186	-0.123675			TRUE
Cela2a	Cela2a.630	20	NA	-1.36548	-0.123675			TRUE
Cela2a	Cela2a.973	20	NA	1.70327	-0.123675			FALSE
Cela3b	Cela3b.411	20	NA	-2.55821	-0.749506			TRUE
Cela3b	Cela3b.495	20	NA	-1.03889	-0.749506			TRUE
Cela3b	Cela3b.796	20	YES	-2.31641	-0.749506			TRUE
Cela3b	Cela3b.797	20	NA	-0.032669	-0.749506			TRUE
Cela3b	Cela3b.818	20	NA	1.87798	-0.749506			TRUE
Cela3b	Cela3b.880	20	NA	-0.428844	-0.749506			FALSE
Ces2a	Ces2a.1757	20	NA	0.50237	0.867605			TRUE
Ces2a	Ces2a.1891	20	NA	0.474376	0.867605			TRUE
Ces2a	Ces2a.359	20	NA	0.203679	0.867605			TRUE
Ces2a	Ces2a.383	20	NA	0.922177	0.867605			TRUE
Ces2a	Ces2a.690	20	NA	2.23542	0.867605			FALSE
Ces2b	Ces2b.1196	20	NA	0.100661	0.360479			TRUE
Ces2b	Ces2b.1296	20	NA	0.858015	0.360479			TRUE
Ces2b	Ces2b.1355	20	NA	0.796163	0.360479			TRUE
Ces2b	Ces2b.1465	20	NA	-1.02221	0.360479			TRUE
Ces2b	Ces2b.1759	20	NA	1.54134	0.360479			TRUE
Ces2b	Ces2b.402	20	NA	1.74228	0.360479			TRUE
Ces2b	Ces2b.981	20	YES	-1.49289	0.360479			FALSE
Ces2c	Ces2c.1186	20	NA	1.0983	0.869155			TRUE
Ces2c	Ces2c.1699	20	NA	1.85056	0.869155			TRUE
Ces2c	Ces2c.1796	20	NA	1.6655	0.869155			TRUE
Ces2c	Ces2c.1905	20	NA	1.74422	0.869155			TRUE
Ces2c	Ces2c.1910	20	NA	-0.629679	0.869155			TRUE
Ces2c	Ces2c.539	20	NA	0.484462	0.869155			TRUE
Ces2c	Ces2c.550	20	NA	-0.12928	0.869155			FALSE
Ces2e	Ces2e.1325	20	NA	-0.0539857	0.339643			TRUE
Ces2e	Ces2e.2551	20	NA	0.425984	0.339643			TRUE
Ces2e	Ces2e.2557	20	NA	2.34592	0.339643			TRUE
Ces2e	Ces2e.2580	20	NA	0.430597	0.339643			TRUE
Ces2e	Ces2e.2642	20	YES	-0.975883	0.339643			TRUE
Ces2e	Ces2e.333	20	NA	-2.0298	0.339643			TRUE
Ces2e	Ces2e.344	20	NA	2.23467	0.339643			FALSE
Ces2g	Ces2g.1133	20	NA	-1.71063	0.257843			TRUE
Ces2g	Ces2g.1225	20	NA	-1.08699	0.257843			TRUE
Ces2g	Ces2g.1701	20	NA	0.847566	0.257843			TRUE
Ces2g	Ces2g.1811	20	NA	1.95901	0.257843			TRUE
Ces2g	Ces2g.2116	20	NA	-0.897889	0.257843			TRUE
Ces2g	Ces2g.2285	20	NA	1.58735	0.257843			TRUE
Ces2g	Ces2g.2290	20	YES	1.10648	0.257843			FALSE
Ces2h	Ces2h.1364	20	NA	0.462084	-0.181433			TRUE
Ces2h	Ces2h.1370	20	NA	0.31831	-0.181433			TRUE
Ces2h	Ces2h.1625	20	NA	-0.244154	-0.181433			TRUE
Ces2h	Ces2h.285	20	NA	-1.26197	-0.181433			FALSE
Cfb	Cfb.1402V	20	YES	0.75567	-0.00315528			TRUE
Cfb	Cfb.315	20	NA	-0.0228286	-0.00315528			TRUE
Cfb	Cfb.492	20	NA	0.850727	-0.00315528			TRUE
Cfb	Cfb.531	20	NA	0.475033	-0.00315528			TRUE
Cfb	Cfb.948	20	NA	-0.629837	-0.00315528			TRUE
Cfb	Cfb.999V	20	NA	-1.4477	-0.00315528			FALSE
Cfd	Cfd.415	20	NA	0.626359	1.18361			TRUE
Cfd	Cfd.474	20	NA	-0.558791	1.18361			TRUE
Cfd	Cfd.475	20	NA	1.54561	1.18361			TRUE
Cfd	Cfd.484	20	NA	0.927386	1.18361			TRUE
Cfd	Cfd.635	20	NA	3.60116	1.18361			TRUE
Cfd	Cfd.803	20	NA	-0.282433	1.18361			TRUE
Cfd	Cfd.823	20	NA	2.42599	1.18361			FALSE
Cfi	Cfi.1019	20	NA	3.13438	0.785979			TRUE
Cfi	Cfi.1370	20	NA	0.718623	0.785979			TRUE
Cfi	Cfi.1513	20	NA	-1.12723	0.785979			TRUE
Cfi	Cfi.410	20	NA	-0.161953	0.785979			TRUE
Cfi	Cfi.449	20	NA	2.05314	0.785979			TRUE
Cfi	Cfi.484	20	NA	1.02072	0.785979			TRUE
Cfi	Cfi.572	20	NA	-0.13582	0.785979			FALSE
Cflar	Cflar.112	20	NA	3.22456	0.725911			TRUE
Cflar	Cflar.444	20	YES	-6.68719	0.725911			TRUE
Cflar	Cflar.678	20	NA	2.03862	0.725911			TRUE
Cflar	Cflar.705	20	NA	2.14499	0.725911			TRUE
Cflar	Cflar.764	20	NA	0.308382	0.725911			TRUE
Cflar	Cflar.87	20	NA	2.61711	0.725911			TRUE
Cflar	Cflar.89	20	NA	1.43491	0.725911			FALSE
Clec4a3	Clec4a3.1063	20	NA	0.977328	0.842625			TRUE
Clec4a3	Clec4a3.225	20	NA	-0.353924	0.842625			TRUE
Clec4a3	Clec4a3.280	20	NA	1.67508	0.842625			TRUE
Clec4a3	Clec4a3.434	20	NA	1.22719	0.842625			TRUE
Clec4a3	Clec4a3.693	20	NA	0.363524	0.842625			TRUE
Clec4a3	Clec4a3.859	20	NA	1.23401	0.842625			TRUE
Clec4a3	Clec4a3.879	20	NA	0.775171	0.842625			FALSE
Clpp	Clpp.1186	20	YES	2.4492	1.76638			TRUE
Clpp	Clpp.354	20	NA	0.655955	1.76638			TRUE
Clpp	Clpp.369	20	NA	1.50113	1.76638			TRUE
Clpp	Clpp.636	20	NA	2.76483	1.76638			TRUE
Clpp	Clpp.977	20	NA	3.80908	1.76638			TRUE
Clpp	Clpp.982	20	NA	1.91785	1.76638			TRUE
Clpp	Clpp.988	20	NA	-0.733364	1.76638			FALSE
Clpx	Clpx.1058	20	NA	0.360795	0.0194991			TRUE
Clpx	Clpx.1199	20	NA	2.5829	0.0194991			TRUE
Clpx	Clpx.2454	20	NA	0.081285	0.0194991			TRUE
Clpx	Clpx.2571	20	YES	-4.78456	0.0194991			TRUE
Clpx	Clpx.2572	20	NA	-0.8205	0.0194991			TRUE
Clpx	Clpx.2766	20	NA	-0.0822062	0.0194991			TRUE
Clpx	Clpx.642	20	YES	2.79878	0.0194991			FALSE
Cma1	Cma1.1000	20	NA	-0.147542	0.441035			TRUE
Cma1	Cma1.1006	20	NA	1.25439	0.441035			TRUE
Cma1	Cma1.126	20	NA	1.24613	0.441035			TRUE
Cma1	Cma1.452	20	NA	-0.0403147	0.441035			TRUE
Cma1	Cma1.470	20	NA	-0.842742	0.441035			TRUE
Cma1	Cma1.702	20	NA	1.17547	0.441035			TRUE
Cma1	Cma1.995	20	NA	0.441845	0.441035			FALSE
Cma2	Cma2.293	20	NA	1.56852	1.22493			TRUE
Cma2	Cma2.296	20	NA	-1.41827	1.22493			TRUE
Cma2	Cma2.299	20	NA	1.99982	1.22493			TRUE
Cma2	Cma2.348	20	NA	0.564267	1.22493			TRUE
Cma2	Cma2.356	20	NA	2.17264	1.22493			TRUE
Cma2	Cma2.478	20	NA	1.38673	1.22493			TRUE
Cma2	Cma2.744	20	NA	2.30082	1.22493			FALSE
Cndp1	Cndp1.1374	20	NA	-0.764406	0.0645806			TRUE
Cndp1	Cndp1.2247	20	NA	1.80624	0.0645806			TRUE
Cndp1	Cndp1.2492	20	NA	0.541992	0.0645806			TRUE
Cndp1	Cndp1.2563	20	NA	-0.0620992	0.0645806			TRUE
Cndp1	Cndp1.64	20	NA	1.40332	0.0645806			TRUE
Cndp1	Cndp1.72	20	NA	-0.337699	0.0645806			TRUE
Cndp1	Cndp1.938	20	NA	-2.13529	0.0645806			FALSE
Cndp2	Cndp2.1108	20	YES	-0.238844	-0.548984			TRUE
Cndp2	Cndp2.1119	20	YES	-0.649809	-0.548984			TRUE
Cndp2	Cndp2.1559	20	NA	3.32782	-0.548984			TRUE
Cndp2	Cndp2.1570	20	NA	-1.59032	-0.548984			TRUE
Cndp2	Cndp2.597	20	NA	0.165188	-0.548984			TRUE
Cndp2	Cndp2.690	20	NA	-4.58246	-0.548984			TRUE
Cndp2	Cndp2.85	20	NA	-0.274459	-0.548984			FALSE
Cntnap5a	Cntnap5a.2592	20	NA	0.30678	2.47017			TRUE
Cntnap5a	Cntnap5a.2654	20	NA	-0.127872	2.47017			TRUE
Cntnap5a	Cntnap5a.3014	20	NA	-0.719479	2.47017			TRUE
Cntnap5a	Cntnap5a.3604	20	NA	-0.462482	2.47017			TRUE
Cntnap5a	Cntnap5a.4013	20	NA	1.81636	2.47017			TRUE
Cntnap5a	Cntnap5a.4187	20	YES	15.1928	2.47017			TRUE
Cntnap5a	Cntnap5a.4271	20	YES	1.28507	2.47017			FALSE
Cops5	Cops5.1219	20	YES	0.970897	0.766767			TRUE
Cops5	Cops5.1340	20	NA	2.10743	0.766767			TRUE
Cops5	Cops5.1362	20	NA	-3.95642	0.766767			TRUE
Cops5	Cops5.1645	20	NA	-0.0636943	0.766767			TRUE
Cops5	Cops5.1661	20	NA	-0.0759527	0.766767			TRUE
Cops5	Cops5.756	20	NA	2.96637	0.766767			TRUE
Cops5	Cops5.923	20	NA	3.41874	0.766767			FALSE
Corin	Corin.1057	20	NA	0.0697838	0.281599			TRUE
Corin	Corin.255	20	NA	-0.203531	0.281599			TRUE
Corin	Corin.3469	20	NA	0.454771	0.281599			TRUE
Corin	Corin.4050	20	NA	-0.275079	0.281599			TRUE
Corin	Corin.4280	20	NA	1.71649	0.281599			TRUE
Corin	Corin.4401	20	NA	-0.0728463	0.281599			FALSE
Cpa1	Cpa1.1296	20	NA	0.160105	0.402925			TRUE
Cpa1	Cpa1.1494	20	NA	0.875131	0.402925			TRUE
Cpa1	Cpa1.1555	20	NA	1.76921	0.402925			TRUE
Cpa1	Cpa1.1556	20	NA	0.176279	0.402925			TRUE
Cpa1	Cpa1.1557	20	NA	0.373964	0.402925			TRUE
Cpa1	Cpa1.70	20	NA	1.02676	0.402925			TRUE
Cpa1	Cpa1.806	20	NA	-1.56097	0.402925			FALSE
Cpa2	Cpa2.1129	20	NA	0.0132355	0.343483			TRUE
Cpa2	Cpa2.382	20	YES	-3.52835	0.343483			TRUE
Cpa2	Cpa2.453	20	NA	-0.305258	0.343483			TRUE
Cpa2	Cpa2.514	20	YES	-0.521426	0.343483			TRUE
Cpa2	Cpa2.910	20	NA	4.89778	0.343483			TRUE
Cpa2	Cpa2.911	20	NA	1.18	0.343483			TRUE
Cpa2	Cpa2.922	20	NA	0.668398	0.343483			FALSE
Cpa3	Cpa3.1012	20	NA	-0.718725	0.548302			TRUE
Cpa3	Cpa3.1185	20	NA	0.388525	0.548302			TRUE
Cpa3	Cpa3.1211	20	NA	1.55523	0.548302			TRUE
Cpa3	Cpa3.180	20	NA	0.00268506	0.548302			TRUE
Cpa3	Cpa3.393	20	NA	1.15601	0.548302			TRUE
Cpa3	Cpa3.444	20	NA	0.906097	0.548302			FALSE
Cpa4	Cpa4.1283	20	NA	-0.63781	0.405905			TRUE
Cpa4	Cpa4.246	20	NA	1.91593	0.405905			TRUE
Cpa4	Cpa4.609	20	NA	1.05099	0.405905			TRUE
Cpa4	Cpa4.610	20	NA	-0.285651	0.405905			TRUE
Cpa4	Cpa4.611	20	NA	1.7063	0.405905			TRUE
Cpa4	Cpa4.889	20	NA	-1.31433	0.405905			FALSE
Cpa5	Cpa5.1042	20	NA	0.104994	1.0327			TRUE
Cpa5	Cpa5.11	20	NA	-0.792215	1.0327			TRUE
Cpa5	Cpa5.1556	20	YES	7.0728	1.0327			TRUE
Cpa5	Cpa5.169	20	NA	0.669968	1.0327			TRUE
Cpa5	Cpa5.583	20	NA	-1.33007	1.0327			TRUE
Cpa5	Cpa5.588	20	NA	1.35121	1.0327			TRUE
Cpa5	Cpa5.798	20	NA	0.152212	1.0327			FALSE
Cpa6	Cpa6.1201	20	NA	0.2849	-0.0540861			TRUE
Cpa6	Cpa6.1394	20	NA	0.942208	-0.0540861			TRUE
Cpa6	Cpa6.1561	20	NA	1.1226	-0.0540861			TRUE
Cpa6	Cpa6.1828	20	YES	1.09239	-0.0540861			TRUE
Cpa6	Cpa6.1873	20	NA	0.978863	-0.0540861			TRUE
Cpa6	Cpa6.623	20	NA	0.543794	-0.0540861			TRUE
Cpa6	Cpa6.660	20	YES	-5.34336	-0.0540861			FALSE
Cpb1	Cpb1.1404	20	NA	-1.05065	0.0497564			TRUE
Cpb1	Cpb1.1411	20	NA	0.474368	0.0497564			TRUE
Cpb1	Cpb1.1426	20	NA	-1.04842	0.0497564			TRUE
Cpb1	Cpb1.211	20	NA	0.419184	0.0497564			TRUE
Cpb1	Cpb1.271	20	NA	-0.0990849	0.0497564			TRUE
Cpb1	Cpb1.272	20	NA	0.622199	0.0497564			TRUE
Cpb1	Cpb1.418	20	YES	1.0307	0.0497564			FALSE
Cpb2	Cpb2.1418	20	NA	0.939345	0.0452675			TRUE
Cpb2	Cpb2.172	20	NA	-1.97886	0.0452675			TRUE
Cpb2	Cpb2.287	20	NA	-0.431187	0.0452675			TRUE
Cpb2	Cpb2.298	20	NA	0.460524	0.0452675			TRUE
Cpb2	Cpb2.434	20	NA	0.496409	0.0452675			TRUE
Cpb2	Cpb2.458	20	NA	0.476872	0.0452675			TRUE
Cpb2	Cpb2.511	20	NA	0.35377	0.0452675			FALSE
Cpd	Cpd.2305	20	NA	0.494317	-0.476418			TRUE
Cpd	Cpd.2419	20	NA	-4.17149	-0.476418			TRUE
Cpd	Cpd.3887	20	NA	-3.00496	-0.476418			TRUE
Cpd	Cpd.4856	20	NA	-0.619241	-0.476418			TRUE
Cpd	Cpd.6087	20	NA	3.17687	-0.476418			TRUE
Cpd	Cpd.7852	20	NA	0.365911	-0.476418			TRUE
Cpd	Cpd.9095V	20	NA	0.423656	-0.476418			FALSE
Cpe	Cpe.1201	20	YES	-1.73865	0.456484			TRUE
Cpe	Cpe.1592	20	NA	1.06235	0.456484			TRUE
Cpe	Cpe.1593	20	NA	2.70361	0.456484			TRUE
Cpe	Cpe.1708	20	NA	-1.31259	0.456484			TRUE
Cpe	Cpe.1712	20	NA	0.322193	0.456484			TRUE
Cpe	Cpe.394	20	NA	0.923955	0.456484			TRUE
Cpe	Cpe.722	20	NA	1.23452	0.456484			FALSE
Cpm	Cpm.1260	20	NA	-4.54554	-0.301879			TRUE
Cpm	Cpm.1781	20	NA	1.16491	-0.301879			TRUE
Cpm	Cpm.2863	20	NA	-1.31172	-0.301879			TRUE
Cpm	Cpm.3097	20	NA	-0.353033	-0.301879			TRUE
Cpm	Cpm.4188	20	NA	1.14835	-0.301879			TRUE
Cpm	Cpm.4726	20	NA	2.19596	-0.301879			TRUE
Cpm	Cpm.506	20	NA	-0.41207	-0.301879			FALSE
Cpn1	Cpn1.1363	20	NA	3.86118	2.1193			TRUE
Cpn1	Cpn1.1587	20	NA	-1.30071	2.1193			TRUE
Cpn1	Cpn1.1718	20	NA	-0.156962	2.1193			TRUE
Cpn1	Cpn1.1797	20	NA	2.81874	2.1193			TRUE
Cpn1	Cpn1.578	20	YES	5.12724	2.1193			TRUE
Cpn1	Cpn1.759	20	NA	2.3663	2.1193			FALSE
Cpq	Cpq.1666	20	NA	-0.0659884	0.154559			TRUE
Cpq	Cpq.1728	20	NA	1.18947	0.154559			TRUE
Cpq	Cpq.1729	20	NA	-0.713873	0.154559			TRUE
Cpq	Cpq.332	20	NA	-0.722617	0.154559			TRUE
Cpq	Cpq.455	20	NA	0.331284	0.154559			TRUE
Cpq	Cpq.709	20	NA	0.909078	0.154559			FALSE
Cps1	Cps1.1188	20	NA	2.73299	0.595314			TRUE
Cps1	Cps1.1776	20	NA	-0.513606	0.595314			TRUE
Cps1	Cps1.2821	20	NA	0.338403	0.595314			TRUE
Cps1	Cps1.38	20	NA	-0.465353	0.595314			TRUE
Cps1	Cps1.5179	20	NA	-0.632373	0.595314			TRUE
Cps1	Cps1.5249	20	NA	1.24058	0.595314			TRUE
Cps1	Cps1.5495	20	NA	1.46656	0.595314			FALSE
Cpvl	Cpvl.1004	20	NA	-0.53514	0.986936			TRUE
Cpvl	Cpvl.1021	20	NA	1.6915	0.986936			TRUE
Cpvl	Cpvl.1056	20	NA	1.07572	0.986936			TRUE
Cpvl	Cpvl.1103	20	NA	1.76443	0.986936			TRUE
Cpvl	Cpvl.1243	20	NA	2.3711	0.986936			TRUE
Cpvl	Cpvl.1545	20	NA	-0.52309	0.986936			TRUE
Cpvl	Cpvl.947	20	NA	1.06403	0.986936			FALSE
Cpxm1	Cpxm1.1131	20	NA	-7.93056	-0.541156			TRUE
Cpxm1	Cpxm1.1772	20	NA	1.95692	-0.541156			TRUE
Cpxm1	Cpxm1.2052	20	NA	2.92962	-0.541156			TRUE
Cpxm1	Cpxm1.2084	20	NA	1.04548	-0.541156			TRUE
Cpxm1	Cpxm1.236	20	NA	-0.585925	-0.541156			TRUE
Cpxm1	Cpxm1.721	20	YES	-2.44608	-0.541156			TRUE
Cpxm1	Cpxm1.943	20	NA	1.24246	-0.541156			FALSE
Cpxm2	Cpxm2.1124	20	NA	1.83726	-0.744963			TRUE
Cpxm2	Cpxm2.1156	20	NA	0.451072	-0.744963			TRUE
Cpxm2	Cpxm2.1493	20	NA	-2.19262	-0.744963			TRUE
Cpxm2	Cpxm2.1508	20	NA	0.831178	-0.744963			TRUE
Cpxm2	Cpxm2.2064	20	YES	-4.83789	-0.744963			TRUE
Cpxm2	Cpxm2.2929	20	NA	-0.0517809	-0.744963			TRUE
Cpxm2	Cpxm2.3446	20	NA	-1.25196	-0.744963			FALSE
Cpz	Cpz.1204	20	NA	3.39111	0.892406			TRUE
Cpz	Cpz.1364	20	NA	1.29455	0.892406			TRUE
Cpz	Cpz.1392	20	NA	0.141397	0.892406			TRUE
Cpz	Cpz.1696	20	NA	0.305598	0.892406			TRUE
Cpz	Cpz.1703	20	NA	1.77531	0.892406			TRUE
Cpz	Cpz.2106	20	NA	0.702713	0.892406			TRUE
Cpz	Cpz.2208	20	NA	-1.36384	0.892406			FALSE
Crbn	Crbn.1595V	20	NA	0.0011994	0.30684			TRUE
Crbn	Crbn.1991V	20	NA	0.154827	0.30684			TRUE
Crbn	Crbn.2032V	20	NA	-0.945307	0.30684			TRUE
Crbn	Crbn.2242	20	NA	-2.76811	0.30684			TRUE
Crbn	Crbn.2264	20	NA	-0.0727267	0.30684			TRUE
Crbn	Crbn.2265	20	NA	6.25861	0.30684			TRUE
Crbn	Crbn.96	20	NA	-0.480612	0.30684			FALSE
Ctla2a	Ctla2a.1310	20	NA	0.473285	0.376008			TRUE
Ctla2a	Ctla2a.280	20	NA	-0.58375	0.376008			TRUE
Ctla2a	Ctla2a.378	20	NA	-0.351743	0.376008			TRUE
Ctla2a	Ctla2a.654	20	YES	-1.41507	0.376008			TRUE
Ctla2a	Ctla2a.666	20	NA	-0.367296	0.376008			TRUE
Ctla2a	Ctla2a.716	20	NA	2.41576	0.376008			TRUE
Ctla2a	Ctla2a.845	20	NA	2.46087	0.376008			FALSE
Ctla2b	Ctla2b.693	20	NA	-0.0102954	0.731501			TRUE
Ctla2b	Ctla2b.698	20	NA	2.06651	0.731501			TRUE
Ctla2b	Ctla2b.759	20	NA	-0.00600002	0.731501			TRUE
Ctla2b	Ctla2b.792	20	NA	0.108915	0.731501			TRUE
Ctla2b	Ctla2b.797	20	NA	0.847491	0.731501			TRUE
Ctla2b	Ctla2b.816	20	NA	1.38238	0.731501			FALSE
Ctrb1	Ctrb1.243	20	NA	-0.119677	-0.142233			TRUE
Ctrb1	Ctrb1.287	20	NA	0.323718	-0.142233			TRUE
Ctrb1	Ctrb1.323	20	NA	0.627249	-0.142233			TRUE
Ctrb1	Ctrb1.785	20	NA	1.92538	-0.142233			TRUE
Ctrb1	Ctrb1.788	20	YES	-6.71732	-0.142233			TRUE
Ctrb1	Ctrb1.843	20	NA	1.92037	-0.142233			TRUE
Ctrb1	Ctrb1.844	20	NA	1.04466	-0.142233			FALSE
Ctrc	Ctrc.169	20	NA	-1.49084	1.62991			TRUE
Ctrc	Ctrc.218	20	YES	6.03131	1.62991			TRUE
Ctrc	Ctrc.254	20	YES	4.84135	1.62991			TRUE
Ctrc	Ctrc.306V	20	YES	2.29906	1.62991			TRUE
Ctrc	Ctrc.445	20	YES	-0.274559	1.62991			TRUE
Ctrc	Ctrc.674	20	NA	0.801425	1.62991			TRUE
Ctrc	Ctrc.695	20	NA	-0.798384	1.62991			FALSE
Ctrl	Ctrl.2	21	NA	0.900303	1.34583			TRUE
Ctrl	Ctrl.283	21	NA	-0.113158	1.34583			TRUE
Ctrl	Ctrl.548	21	YES	0.633077	1.34583			TRUE
Ctrl	Ctrl.805	21	NA	1.31023	1.34583			TRUE
Ctrl	Ctrl.840	21	NA	3.08594	1.34583			TRUE
Ctrl	Ctrl.865	21	NA	1.07406	1.34583			TRUE
Ctrl	Ctrl.870V	21	NA	2.53033	1.34583			FALSE
Cts3	Cts3.1039	21	NA	4.45991	1.29934			TRUE
Cts3	Cts3.1302	21	NA	1.11062	1.29934			TRUE
Cts3	Cts3.1326	21	NA	1.28256	1.29934			TRUE
Cts3	Cts3.553	21	NA	-0.791794	1.29934			TRUE
Cts3	Cts3.700	21	NA	1.55538	1.29934			TRUE
Cts3	Cts3.705	21	NA	0.179353	1.29934			FALSE
Cts6	Cts6.1130	21	NA	-0.319958	0.200792			TRUE
Cts6	Cts6.1198	21	NA	-1.10345	0.200792			TRUE
Cts6	Cts6.406	21	YES	-1.88566	0.200792			TRUE
Cts6	Cts6.473	21	NA	0.50902	0.200792			TRUE
Cts6	Cts6.577	21	NA	1.85498	0.200792			TRUE
Cts6	Cts6.641	21	NA	0.441309	0.200792			TRUE
Cts6	Cts6.775	21	NA	1.9093	0.200792			FALSE
Cts7	Cts7.1341	21	NA	2.96098	0.32439			TRUE
Cts7	Cts7.1417	21	NA	0.603588	0.32439			TRUE
Cts7	Cts7.1447	21	NA	-4.79297	0.32439			TRUE
Cts7	Cts7.1448	21	NA	1.09461	0.32439			TRUE
Cts7	Cts7.440	21	NA	0.559785	0.32439			TRUE
Cts7	Cts7.658	21	NA	1.01202	0.32439			TRUE
Cts7	Cts7.863	21	NA	0.832711	0.32439			FALSE
Cts8	Cts8.128	21	NA	0.319934	0.443155			TRUE
Cts8	Cts8.172	21	NA	-0.653564	0.443155			TRUE
Cts8	Cts8.1875	21	NA	1.8329	0.443155			TRUE
Cts8	Cts8.2395	21	NA	0.761077	0.443155			TRUE
Cts8	Cts8.2396	21	NA	0.036541	0.443155			TRUE
Cts8	Cts8.264	21	NA	0.550376	0.443155			TRUE
Cts8	Cts8.526	21	NA	0.254822	0.443155			FALSE
Ctsa	Ctsa.1452	21	NA	2.13459	-0.483779			TRUE
Ctsa	Ctsa.2270	21	NA	-3.8511	-0.483779			TRUE
Ctsa	Ctsa.2485	21	NA	0.0278151	-0.483779			TRUE
Ctsa	Ctsa.3138V	21	NA	2.21953	-0.483779			TRUE
Ctsa	Ctsa.3478V	21	NA	-0.534145	-0.483779			TRUE
Ctsa	Ctsa.3509V	21	NA	0.30708	-0.483779			TRUE
Ctsa	Ctsa.801	21	NA	-3.69022	-0.483779			FALSE
Ctsb	Ctsb.1224	21	NA	-0.718033	0.891931			TRUE
Ctsb	Ctsb.1832	21	NA	1.02665	0.891931			TRUE
Ctsb	Ctsb.2414	21	NA	-0.5338	0.891931			TRUE
Ctsb	Ctsb.2518	21	NA	4.59128	0.891931			TRUE
Ctsb	Ctsb.2710	21	YES	-0.335369	0.891931			TRUE
Ctsb	Ctsb.3499	21	NA	0.75384	0.891931			TRUE
Ctsb	Ctsb.4339	21	NA	1.45894	0.891931			FALSE
Ctsc	Ctsc.1265	21	NA	-0.604826	0.579839			TRUE
Ctsc	Ctsc.1485	21	NA	0.550494	0.579839			TRUE
Ctsc	Ctsc.1781	21	NA	1.16119	0.579839			TRUE
Ctsc	Ctsc.1912	21	NA	0.423416	0.579839			TRUE
Ctsc	Ctsc.387	21	NA	4.72397	0.579839			TRUE
Ctsc	Ctsc.58	21	NA	-0.496922	0.579839			TRUE
Ctsc	Ctsc.857	21	NA	-1.69845	0.579839			FALSE
Ctsd	Ctsd.1375V	21	NA	0.814035	0.070613			TRUE
Ctsd	Ctsd.1916V	21	NA	-0.475327	0.070613			TRUE
Ctsd	Ctsd.260V	21	YES	-2.55957	0.070613			TRUE
Ctsd	Ctsd.261V	21	YES	0.798434	0.070613			TRUE
Ctsd	Ctsd.262V	21	NA	-0.430916	0.070613			TRUE
Ctsd	Ctsd.273	21	NA	0.0957472	0.070613			TRUE
Ctsd	Ctsd.648	21	NA	2.25189	0.070613			FALSE
Ctse	Ctse.129	21	NA	-2.07904	0.327766			TRUE
Ctse	Ctse.1667	21	NA	-1.09206	0.327766			TRUE
Ctse	Ctse.194	21	NA	0.140841	0.327766			TRUE
Ctse	Ctse.1989	21	NA	0.217231	0.327766			TRUE
Ctse	Ctse.591	21	NA	2.07072	0.327766			TRUE
Ctse	Ctse.639	21	YES	2.7089	0.327766			FALSE
Ctsf	Ctsf.1225	21	NA	2.03223	0.684098			TRUE
Ctsf	Ctsf.1266	21	NA	-4.29806	0.684098			TRUE
Ctsf	Ctsf.1801	21	NA	1.9442	0.684098			TRUE
Ctsf	Ctsf.1805	21	NA	-0.439238	0.684098			TRUE
Ctsf	Ctsf.279	21	YES	5.72765	0.684098			TRUE
Ctsf	Ctsf.685	21	NA	1.02653	0.684098			TRUE
Ctsf	Ctsf.765	21	NA	-1.20463	0.684098			FALSE
Ctsg	Ctsg.231	21	NA	1.54381	1.08818			TRUE
Ctsg	Ctsg.298	21	NA	2.39255	1.08818			TRUE
Ctsg	Ctsg.334	21	NA	-1.2511	1.08818			TRUE
Ctsg	Ctsg.339	21	NA	1.73237	1.08818			TRUE
Ctsg	Ctsg.420	21	NA	0.370517	1.08818			TRUE
Ctsg	Ctsg.784	21	NA	2.01335	1.08818			TRUE
Ctsg	Ctsg.960	21	NA	0.815767	1.08818			FALSE
Ctsh	Ctsh.1079	21	NA	0.989348	-0.214338			TRUE
Ctsh	Ctsh.360	21	NA	0.418856	-0.214338			TRUE
Ctsh	Ctsh.362	21	NA	0.913463	-0.214338			TRUE
Ctsh	Ctsh.7	21	NA	-0.859162	-0.214338			TRUE
Ctsh	Ctsh.747	21	NA	-3.26339	-0.214338			TRUE
Ctsh	Ctsh.846	21	NA	-0.484719	-0.214338			TRUE
Ctsh	Ctsh.905	21	NA	0.785234	-0.214338			FALSE
Ctsj	Ctsj.1207	21	NA	1.62534	0.683808			TRUE
Ctsj	Ctsj.393	21	NA	0.39587	0.683808			TRUE
Ctsj	Ctsj.514	21	NA	0.199536	0.683808			TRUE
Ctsj	Ctsj.58	21	NA	3.4628	0.683808			TRUE
Ctsj	Ctsj.622	21	NA	0.70207	0.683808			TRUE
Ctsj	Ctsj.632	21	NA	-1.31953	0.683808			TRUE
Ctsj	Ctsj.726	21	NA	-0.279424	0.683808			FALSE
Ctsk	Ctsk.1374	21	NA	0.0732837	0.812481			TRUE
Ctsk	Ctsk.1397	21	NA	0.575436	0.812481			TRUE
Ctsk	Ctsk.403	21	NA	1.39021	0.812481			TRUE
Ctsk	Ctsk.413	21	NA	2.06614	0.812481			TRUE
Ctsk	Ctsk.45	21	YES	0.23674	0.812481			TRUE
Ctsk	Ctsk.667	21	NA	0.533079	0.812481			FALSE
Ctsl	Ctsl.1122	21	NA	1.54503	0.779676			TRUE
Ctsl	Ctsl.1399	21	NA	-0.813613	0.779676			TRUE
Ctsl	Ctsl.1939	21	NA	1.82399	0.779676			TRUE
Ctsl	Ctsl.1945	21	NA	0.294855	0.779676			TRUE
Ctsl	Ctsl.1946	21	NA	0.694877	0.779676			TRUE
Ctsl	Ctsl.938	21	NA	1.87097	0.779676			TRUE
Ctsl	Ctsl.944	21	NA	0.0416216	0.779676			FALSE
Ctsll3	Ctsll3.1271	21	NA	-0.0190218	-0.198077			TRUE
Ctsll3	Ctsll3.1275	21	NA	-0.945414	-0.198077			TRUE
Ctsll3	Ctsll3.1299	21	NA	0.702112	-0.198077			TRUE
Ctsll3	Ctsll3.200	21	NA	1.56387	-0.198077			TRUE
Ctsll3	Ctsll3.379	21	NA	-0.647464	-0.198077			TRUE
Ctsll3	Ctsll3.531	21	NA	-1.84254	-0.198077			FALSE
Ctsm	Ctsm.1175	21	NA	-0.825575	-0.175484			TRUE
Ctsm	Ctsm.153	21	NA	-0.222408	-0.175484			TRUE
Ctsm	Ctsm.335	21	NA	0.550885	-0.175484			TRUE
Ctsm	Ctsm.376	21	NA	2.41224	-0.175484			TRUE
Ctsm	Ctsm.482	21	NA	-3.18504	-0.175484			TRUE
Ctsm	Ctsm.641	21	NA	0.913737	-0.175484			TRUE
Ctsm	Ctsm.759	21	NA	-0.872221	-0.175484			FALSE
Ctso	Ctso.1122	21	NA	-0.185759	0.378923			TRUE
Ctso	Ctso.2192	21	NA	0.893477	0.378923			TRUE
Ctso	Ctso.2358	21	NA	0.126643	0.378923			TRUE
Ctso	Ctso.237	21	NA	-0.165877	0.378923			TRUE
Ctso	Ctso.2539	21	NA	1.01147	0.378923			TRUE
Ctso	Ctso.3299	21	NA	-0.495094	0.378923			TRUE
Ctso	Ctso.385	21	NA	1.46761	0.378923			FALSE
Ctsq	Ctsq.1108	21	NA	3.73273	1.92514			TRUE
Ctsq	Ctsq.1180	21	NA	2.42726	1.92514			TRUE
Ctsq	Ctsq.1261	21	NA	1.01306	1.92514			TRUE
Ctsq	Ctsq.1292	21	NA	1.37173	1.92514			TRUE
Ctsq	Ctsq.366	21	YES	3.35851	1.92514			TRUE
Ctsq	Ctsq.550	21	NA	1.46216	1.92514			TRUE
Ctsq	Ctsq.923	21	NA	0.110565	1.92514			FALSE
Ctsr	Ctsr.1169	21	NA	4.17848	1.14005			TRUE
Ctsr	Ctsr.225	21	NA	0.30302	1.14005			TRUE
Ctsr	Ctsr.226	21	NA	1.77858	1.14005			TRUE
Ctsr	Ctsr.230	21	NA	0.0873457	1.14005			TRUE
Ctsr	Ctsr.234	21	NA	-1.31082	1.14005			TRUE
Ctsr	Ctsr.259	21	NA	0.23112	1.14005			TRUE
Ctsr	Ctsr.349	21	NA	2.71262	1.14005			FALSE
Ctss	Ctss.1122	21	NA	1.03928	0.173294			TRUE
Ctss	Ctss.1211	21	NA	-0.171912	0.173294			TRUE
Ctss	Ctss.255	21	NA	-0.513748	0.173294			TRUE
Ctss	Ctss.292	21	NA	-1.00989	0.173294			TRUE
Ctss	Ctss.305	21	NA	1.25799	0.173294			TRUE
Ctss	Ctss.383	21	NA	0.377124	0.173294			TRUE
Ctss	Ctss.766	21	NA	0.234216	0.173294			FALSE
Ctsw	Ctsw.1082	21	NA	0.499631	-0.189772			TRUE
Ctsw	Ctsw.1193	21	NA	0.363425	-0.189772			TRUE
Ctsw	Ctsw.1199	21	NA	0.61017	-0.189772			TRUE
Ctsw	Ctsw.127	21	NA	-0.236494	-0.189772			TRUE
Ctsw	Ctsw.186	21	NA	-1.41774	-0.189772			TRUE
Ctsw	Ctsw.222	21	NA	-1.90378	-0.189772			TRUE
Ctsw	Ctsw.791	21	NA	0.756386	-0.189772			FALSE
Ctsz	Ctsz.1198	21	NA	-0.189725	0.596568			TRUE
Ctsz	Ctsz.1403	21	NA	-0.0463736	0.596568			TRUE
Ctsz	Ctsz.1407	21	NA	-0.484437	0.596568			TRUE
Ctsz	Ctsz.397	21	NA	-0.169367	0.596568			TRUE
Ctsz	Ctsz.628	21	NA	2.54209	0.596568			TRUE
Ctsz	Ctsz.797	21	NA	1.62968	0.596568			TRUE
Ctsz	Ctsz.800	21	NA	0.894114	0.596568			FALSE
Cyld	Cyld.1139	21	NA	1.83366	0.588158			TRUE
Cyld	Cyld.2475	21	NA	-0.103266	0.588158			TRUE
Cyld	Cyld.4140	21	NA	-0.0599074	0.588158			TRUE
Cyld	Cyld.4141	21	NA	0.0819368	0.588158			TRUE
Cyld	Cyld.4246	21	NA	-0.0738543	0.588158			TRUE
Cyld	Cyld.6809	21	NA	0.638672	0.588158			TRUE
Cyld	Cyld.868	21	NA	1.79987	0.588158			FALSE
Cym	Cym.1152	21	NA	-0.16782	2.40895			TRUE
Cym	Cym.1176	21	NA	-0.336382	2.40895			TRUE
Cym	Cym.1198	21	NA	2.12064	2.40895			TRUE
Cym	Cym.163	21	NA	6.14438	2.40895			TRUE
Cym	Cym.230	21	NA	-0.334491	2.40895			TRUE
Cym	Cym.526	21	YES	10.1137	2.40895			TRUE
Cym	Cym.781	21	NA	-0.677332	2.40895			FALSE
Ddi1	Ddi1.1006	21	NA	-0.773678	-0.172783			TRUE
Ddi1	Ddi1.1140	21	NA	0.841947	-0.172783			TRUE
Ddi1	Ddi1.1143	21	NA	1.9183	-0.172783			TRUE
Ddi1	Ddi1.1211	21	YES	-4.10148	-0.172783			TRUE
Ddi1	Ddi1.129	21	NA	-0.0452828	-0.172783			TRUE
Ddi1	Ddi1.828	21	NA	-0.473692	-0.172783			TRUE
Ddi1	Ddi1.834	21	NA	1.4244	-0.172783			FALSE
Ddi2	Ddi2.1461	21	NA	3.68325	1.29513			TRUE
Ddi2	Ddi2.1683	21	NA	1.32344	1.29513			TRUE
Ddi2	Ddi2.2232	21	NA	1.39952	1.29513			TRUE
Ddi2	Ddi2.3272	21	NA	2.16833	1.29513			TRUE
Ddi2	Ddi2.3336	21	NA	0.285854	1.29513			TRUE
Ddi2	Ddi2.3385	21	NA	1.22074	1.29513			TRUE
Ddi2	Ddi2.446	21	NA	-1.01526	1.29513			FALSE
Desi1	Desi1.1747	21	NA	2.66476	0.340395			TRUE
Desi1	Desi1.2849	21	NA	1.59382	0.340395			TRUE
Desi1	Desi1.311	21	NA	-4.70038	0.340395			TRUE
Desi1	Desi1.428	21	NA	1.58977	0.340395			TRUE
Desi1	Desi1.762	21	NA	-0.247525	0.340395			TRUE
Desi1	Desi1.853	21	NA	2.56898	0.340395			TRUE
Desi1	Desi1.896	21	NA	-1.08666	0.340395			FALSE
Desi2	Desi2.1102	21	NA	-0.809646	0.809765			TRUE
Desi2	Desi2.2361	21	NA	0.394161	0.809765			TRUE
Desi2	Desi2.2362	21	NA	-0.0963465	0.809765			TRUE
Desi2	Desi2.2539	21	NA	0.710751	0.809765			TRUE
Desi2	Desi2.2595	21	NA	1.8881	0.809765			TRUE
Desi2	Desi2.3111	21	NA	2.77158	0.809765			FALSE
Dhh	Dhh.1476	21	NA	1.74151	0.765847			TRUE
Dhh	Dhh.1487	21	NA	0.58361	0.765847			TRUE
Dhh	Dhh.1726	21	NA	-0.0317531	0.765847			TRUE
Dhh	Dhh.1730	21	NA	-0.87538	0.765847			TRUE
Dhh	Dhh.1847	21	YES	2.25716	0.765847			TRUE
Dhh	Dhh.53	21	NA	0.692621	0.765847			TRUE
Dhh	Dhh.820	21	NA	0.993165	0.765847			FALSE
Dnpep	Dnpep.1238	21	YES	-9.81714	-1.09961			TRUE
Dnpep	Dnpep.1402	21	NA	-1.00681	-1.09961			TRUE
Dnpep	Dnpep.1782	21	NA	1.16368	-1.09961			TRUE
Dnpep	Dnpep.437	21	NA	0.288584	-1.09961			TRUE
Dnpep	Dnpep.473	21	NA	0.474639	-1.09961			TRUE
Dnpep	Dnpep.474	21	NA	0.765849	-1.09961			TRUE
Dnpep	Dnpep.475	21	NA	0.433905	-1.09961			FALSE
Dpep1	Dpep1.1262	21	YES	-5.16383	-0.230151			TRUE
Dpep1	Dpep1.1270	21	NA	0.670366	-0.230151			TRUE
Dpep1	Dpep1.1310	21	NA	-0.184155	-0.230151			TRUE
Dpep1	Dpep1.1998	21	NA	0.476231	-0.230151			TRUE
Dpep1	Dpep1.2026	21	NA	1.45164	-0.230151			TRUE
Dpep1	Dpep1.2029	21	NA	0.138859	-0.230151			TRUE
Dpep1	Dpep1.2031	21	NA	0.999827	-0.230151			FALSE
Dpep2	Dpep2.1382	21	NA	0.414646	0.237285			TRUE
Dpep2	Dpep2.1538	21	NA	5.2656	0.237285			TRUE
Dpep2	Dpep2.1675	21	NA	-1.12265	0.237285			TRUE
Dpep2	Dpep2.577	21	NA	0.0260854	0.237285			TRUE
Dpep2	Dpep2.760	21	NA	-3.31113	0.237285			TRUE
Dpep2	Dpep2.796	21	NA	0.151168	0.237285			FALSE
Dpep3	Dpep3.1007	21	NA	2.05067	1.07857			TRUE
Dpep3	Dpep3.1030	21	NA	0.843774	1.07857			TRUE
Dpep3	Dpep3.1099	21	NA	3.096	1.07857			TRUE
Dpep3	Dpep3.1647	21	NA	-0.21926	1.07857			TRUE
Dpep3	Dpep3.421	21	NA	-0.378345	1.07857			FALSE
Dpp10	Dpp10.1907	21	NA	1.00387	0.891722			TRUE
Dpp10	Dpp10.2380	21	NA	2.32278	0.891722			TRUE
Dpp10	Dpp10.2647	21	NA	1.50203	0.891722			TRUE
Dpp10	Dpp10.2870	21	NA	1.49729	0.891722			TRUE
Dpp10	Dpp10.3098	21	NA	0.220406	0.891722			TRUE
Dpp10	Dpp10.3405	21	NA	0.18821	0.891722			TRUE
Dpp10	Dpp10.3443	21	NA	-0.492528	0.891722			FALSE
Dpp3	Dpp3.1677	21	NA	0.0620424	-1.28944			TRUE
Dpp3	Dpp3.2074	21	NA	1.0268	-1.28944			TRUE
Dpp3	Dpp3.402	21	NA	-5.74669	-1.28944			TRUE
Dpp3	Dpp3.597	21	NA	-1.22462	-1.28944			TRUE
Dpp3	Dpp3.762	21	NA	-1.60231	-1.28944			TRUE
Dpp3	Dpp3.963	21	NA	-0.251883	-1.28944			FALSE
Dpp4	Dpp4.1454	21	YES	-1.05591	0.732619			TRUE
Dpp4	Dpp4.1547	21	NA	-2.13101	0.732619			TRUE
Dpp4	Dpp4.1701	21	NA	0.684617	0.732619			TRUE
Dpp4	Dpp4.2278	21	NA	3.89538	0.732619			TRUE
Dpp4	Dpp4.404	21	NA	2.3787	0.732619			TRUE
Dpp4	Dpp4.854	21	NA	0.407739	0.732619			TRUE
Dpp4	Dpp4.926	21	NA	0.94882	0.732619			FALSE
Dpp6	Dpp6.1043	21	NA	0.703296	1.6496			TRUE
Dpp6	Dpp6.1167	21	NA	0.22838	1.6496			TRUE
Dpp6	Dpp6.1761	21	NA	1.36513	1.6496			TRUE
Dpp6	Dpp6.2219	21	NA	0.770203	1.6496			TRUE
Dpp6	Dpp6.2574	21	NA	7.24198	1.6496			TRUE
Dpp6	Dpp6.3585V	21	NA	0.266138	1.6496			TRUE
Dpp6	Dpp6.971	21	NA	0.972086	1.6496			FALSE
Dpp7	Dpp7.146	21	NA	1.43004	0.583232			TRUE
Dpp7	Dpp7.148	21	NA	0.601568	0.583232			TRUE
Dpp7	Dpp7.1488	21	YES	1.68763	0.583232			TRUE
Dpp7	Dpp7.1573	21	NA	0.490339	0.583232			TRUE
Dpp7	Dpp7.1644	21	NA	-0.370326	0.583232			TRUE
Dpp7	Dpp7.1645	21	NA	-0.339864	0.583232			TRUE
Dpp7	Dpp7.226	21	YES	NA	0.583232			FALSE
Dpp8	Dpp8.3068	21	NA	1.45573	1.00222			TRUE
Dpp8	Dpp8.3112	21	NA	0.574416	1.00222			TRUE
Dpp8	Dpp8.3120	21	NA	1.83377	1.00222			TRUE
Dpp8	Dpp8.3778	21	NA	0.660009	1.00222			TRUE
Dpp8	Dpp8.4417	21	NA	0.345651	1.00222			TRUE
Dpp8	Dpp8.4613	21	NA	1.15126	1.00222			TRUE
Dpp8	Dpp8.508	21	NA	0.994693	1.00222			FALSE
Dpp9	Dpp9.1594	21	NA	1.86167	0.0117931			TRUE
Dpp9	Dpp9.1648	21	NA	2.32582	0.0117931			TRUE
Dpp9	Dpp9.1936	21	NA	0.819264	0.0117931			TRUE
Dpp9	Dpp9.2650	21	YES	-3.48088	0.0117931			TRUE
Dpp9	Dpp9.2856	21	NA	-2.27589	0.0117931			TRUE
Dpp9	Dpp9.3457	21	NA	-0.824493	0.0117931			TRUE
Dpp9	Dpp9.820	21	NA	1.65706	0.0117931			FALSE
E030019B06Rik	E030019B06Rik.1045	21	NA	1.88947	0.591887			TRUE
E030019B06Rik	E030019B06Rik.1292	21	NA	1.68856	0.591887			TRUE
E030019B06Rik	E030019B06Rik.225	21	YES	-0.388186	0.591887			TRUE
E030019B06Rik	E030019B06Rik.411	21	NA	1.95005	0.591887			TRUE
E030019B06Rik	E030019B06Rik.445	21	NA	-2.26367	0.591887			TRUE
E030019B06Rik	E030019B06Rik.603	21	NA	0.945265	0.591887			TRUE
E030019B06Rik	E030019B06Rik.841	21	NA	0.321716	0.591887			FALSE
Ece1	Ece1.1331	21	NA	1.10786	0.410096			TRUE
Ece1	Ece1.160	21	NA	0.276085	0.410096			TRUE
Ece1	Ece1.2653	21	NA	1.4254	0.410096			TRUE
Ece1	Ece1.3114	21	NA	-0.891078	0.410096			TRUE
Ece1	Ece1.3311	21	NA	-2.72793	0.410096			TRUE
Ece1	Ece1.3817	21	NA	2.38363	0.410096			TRUE
Ece1	Ece1.985	21	NA	1.2967	0.410096			FALSE
Ece2	Ece2.1048V	21	YES	-3.92931	-0.794393			TRUE
Ece2	Ece2.1549V	22	NA	1.3916	-0.794393			TRUE
Ece2	Ece2.3663V	22	NA	0.154523	-0.794393			FALSE
Ecel1	Ecel1.1212	22	NA	-1.40291	0.154336			TRUE
Ecel1	Ecel1.1332	22	NA	-0.246162	0.154336			TRUE
Ecel1	Ecel1.1551	22	NA	-1.48509	0.154336			TRUE
Ecel1	Ecel1.1962	22	NA	0.444926	0.154336			TRUE
Ecel1	Ecel1.1964	22	NA	0.446611	0.154336			TRUE
Ecel1	Ecel1.2008	22	NA	0.201168	0.154336			TRUE
Ecel1	Ecel1.2994	22	NA	3.12181	0.154336			FALSE
Eif3f	Eif3f.1244	22	NA	-0.737128	-5.07932			TRUE
Eif3f	Eif3f.1445	22	NA	0.998249	-5.07932			TRUE
Eif3f	Eif3f.1453	22	YES	-6.39766	-5.07932			TRUE
Eif3f	Eif3f.1456	22	NA	-1.51422	-5.07932			TRUE
Eif3f	Eif3f.441	22	NA	-8.32105	-5.07932			TRUE
Eif3f	Eif3f.864	22	NA	-6.31451	-5.07932			TRUE
Eif3f	Eif3f.995	22	YES	-13.2689	-5.07932			FALSE
Elane	Elane.517	22	NA	0.994476	-0.539776			TRUE
Elane	Elane.635	22	NA	-2.08902	-0.539776			TRUE
Elane	Elane.770	22	NA	-0.355888	-0.539776			TRUE
Elane	Elane.872	22	NA	-3.45238	-0.539776			TRUE
Elane	Elane.880	22	NA	0.878295	-0.539776			TRUE
Elane	Elane.883	22	NA	0.785867	-0.539776			FALSE
Endou	Endou.2055	22	NA	-0.286097	-0.38885			TRUE
Endou	Endou.2072	22	NA	-0.33375	-0.38885			TRUE
Endou	Endou.2109	22	NA	-1.03368	-0.38885			TRUE
Endou	Endou.2281	22	NA	1.49078	-0.38885			TRUE
Endou	Endou.2366	22	NA	-1.78151	-0.38885			FALSE
Enpep	Enpep.179	22	NA	-0.329572	-2.08242			TRUE
Enpep	Enpep.180	22	NA	-0.399393	-2.08242			TRUE
Enpep	Enpep.3261	22	NA	0.191649	-2.08242			TRUE
Enpep	Enpep.3266	22	NA	-0.146086	-2.08242			TRUE
Enpep	Enpep.3553	22	NA	-1.42007	-2.08242			TRUE
Enpep	Enpep.3874	22	NA	-10.3911	-2.08242			FALSE
Erap1	Erap1.140	22	NA	0.527798	-0.382497			TRUE
Erap1	Erap1.1574	22	NA	1.05654	-0.382497			TRUE
Erap1	Erap1.1946	22	NA	-2.11141	-0.382497			TRUE
Erap1	Erap1.2751	22	NA	-1.61949	-0.382497			TRUE
Erap1	Erap1.2806	22	NA	-0.475421	-0.382497			TRUE
Erap1	Erap1.3845	22	NA	-0.394227	-0.382497			TRUE
Erap1	Erap1.3846	22	NA	0.338729	-0.382497			FALSE
Ermp1	Ermp1.2366	22	NA	0.0604135	0.751683			TRUE
Ermp1	Ermp1.3658	22	YES	4.34348	0.751683			TRUE
Ermp1	Ermp1.4356	22	NA	0.442876	0.751683			TRUE
Ermp1	Ermp1.4552	22	NA	0.603449	0.751683			TRUE
Ermp1	Ermp1.4988	22	NA	-0.895336	0.751683			TRUE
Ermp1	Ermp1.5035	22	NA	1.69056	0.751683			TRUE
Ermp1	Ermp1.845	22	NA	-0.983665	0.751683			FALSE
Esd	Esd.1488	22	NA	-0.438691	-0.0175043			TRUE
Esd	Esd.1511	22	NA	-0.13199	-0.0175043			TRUE
Esd	Esd.1628	22	NA	0.53247	-0.0175043			TRUE
Esd	Esd.1639	22	NA	1.43695	-0.0175043			TRUE
Esd	Esd.770	22	YES	-1.60863	-0.0175043			TRUE
Esd	Esd.843	22	NA	0.104867	-0.0175043			FALSE
Espl1	Espl1.1644	22	NA	1.17395	-0.345234			TRUE
Espl1	Espl1.2234	22	NA	-0.533483	-0.345234			TRUE
Espl1	Espl1.2290	22	NA	0.952923	-0.345234			TRUE
Espl1	Espl1.4490	22	NA	-2.17737	-0.345234			TRUE
Espl1	Espl1.5941	22	NA	-1.31483	-0.345234			TRUE
Espl1	Espl1.6522	22	NA	-2.19095	-0.345234			TRUE
Espl1	Espl1.972	22	NA	1.67313	-0.345234			FALSE
F10	F10.1435	22	NA	-1.44423	-3.695			TRUE
F10	F10.1915	22	NA	-2.64601	-3.695			TRUE
F10	F10.1981	22	NA	-5.26321	-3.695			TRUE
F10	F10.2011	22	NA	-0.81745	-3.695			TRUE
F10	F10.2020	22	YES	-3.34944	-3.695			TRUE
F10	F10.2424	22	NA	1.13457	-3.695			TRUE
F10	F10.476	22	YES	-13.4792	-3.695			FALSE
F11	F11.106	22	NA	-2.16244	-0.278734			TRUE
F11	F11.190	22	NA	-0.0649728	-0.278734			TRUE
F11	F11.2165	22	NA	1.60783	-0.278734			TRUE
F11	F11.2195	22	NA	-2.29364	-0.278734			TRUE
F11	F11.420	22	NA	0.30392	-0.278734			TRUE
F11	F11.615	22	NA	-0.498838	-0.278734			TRUE
F11	F11.795	22	NA	1.157	-0.278734			FALSE
F12	F12.133	22	NA	1.38162	0.632918			TRUE
F12	F12.1798	22	NA	-1.13259	0.632918			TRUE
F12	F12.1802	22	NA	1.44437	0.632918			TRUE
F12	F12.1926	22	NA	1.10737	0.632918			TRUE
F12	F12.456	22	NA	0.060779	0.632918			TRUE
F12	F12.458	22	NA	-0.0695677	0.632918			TRUE
F12	F12.766	22	NA	1.63845	0.632918			FALSE
F2	F2.1294	22	NA	0.398618	-1.97977			TRUE
F2	F2.1519	22	NA	-6.07135	-1.97977			TRUE
F2	F2.1615	22	NA	-1.39972	-1.97977			TRUE
F2	F2.1673	22	YES	-7.69164	-1.97977			TRUE
F2	F2.1808	22	NA	-0.0951219	-1.97977			TRUE
F2	F2.1913	22	NA	1.64034	-1.97977			TRUE
F2	F2.1940	22	NA	-0.639518	-1.97977			FALSE
F7	F7.1423	22	NA	-0.53334	-2.25805			TRUE
F7	F7.15	22	NA	-3.54891	-2.25805			TRUE
F7	F7.1819	22	NA	-1.41105	-2.25805			TRUE
F7	F7.381	22	YES	-1.93515	-2.25805			TRUE
F7	F7.409	22	NA	-2.40898	-2.25805			TRUE
F7	F7.561	22	NA	-3.71088	-2.25805			FALSE
F8	F8.2989	22	NA	-0.118445	0.307868			TRUE
F8	F8.3134	22	NA	-0.0398778	0.307868			TRUE
F8	F8.4028	22	YES	-1.0104	0.307868			TRUE
F8	F8.4886	22	NA	0.866357	0.307868			TRUE
F8	F8.5474	22	NA	1.2584	0.307868			TRUE
F8	F8.5846	22	NA	0.0475748	0.307868			TRUE
F8	F8.6623	22	NA	1.15146	0.307868			FALSE
F9	F9.1473	22	NA	-0.358849	-0.472874			TRUE
F9	F9.1559	22	NA	1.51148	-0.472874			TRUE
F9	F9.1603	22	NA	-0.137588	-0.472874			TRUE
F9	F9.1604	22	NA	0.0841779	-0.472874			TRUE
F9	F9.2085	22	NA	-0.302488	-0.472874			TRUE
F9	F9.416	22	YES	-1.21721	-0.472874			TRUE
F9	F9.885	22	NA	-2.88964	-0.472874			FALSE
Fam105b	Fam105b.1019	22	NA	-1.31508	-0.159558			TRUE
Fam105b	Fam105b.1262	22	NA	-0.270879	-0.159558			TRUE
Fam105b	Fam105b.1285	22	NA	0.217194	-0.159558			TRUE
Fam105b	Fam105b.1286	22	NA	-0.788799	-0.159558			TRUE
Fam105b	Fam105b.252	22	YES	-1.07493	-0.159558			TRUE
Fam105b	Fam105b.539	22	NA	2.50097	-0.159558			TRUE
Fam105b	Fam105b.554	22	NA	-0.385385	-0.159558			FALSE
Fam111a	Fam111a.1107	22	NA	-4.04336	-0.440831			TRUE
Fam111a	Fam111a.2181	22	NA	1.69253	-0.440831			TRUE
Fam111a	Fam111a.3718	22	NA	-0.0865052	-0.440831			TRUE
Fam111a	Fam111a.3799	22	NA	0.674013	-0.440831			FALSE
Fap	Fap.1328	22	NA	1.17394	-0.196			TRUE
Fap	Fap.1432	22	NA	-0.114503	-0.196			TRUE
Fap	Fap.1588	22	NA	-1.38375	-0.196			TRUE
Fap	Fap.1679	22	NA	-1.02619	-0.196			TRUE
Fap	Fap.2021	22	NA	-0.0419218	-0.196			TRUE
Fap	Fap.2719	22	YES	0.818774	-0.196			TRUE
Fap	Fap.722	22	NA	-0.798343	-0.196			FALSE
Folh1	Folh1.1874	22	NA	0.238106	-0.208434			TRUE
Folh1	Folh1.2211	22	NA	-1.02489	-0.208434			TRUE
Folh1	Folh1.2429	22	NA	-1.26599	-0.208434			TRUE
Folh1	Folh1.2657V	22	NA	0.113102	-0.208434			TRUE
Folh1	Folh1.427	22	NA	0.00564575	-0.208434			TRUE
Folh1	Folh1.497	22	NA	0.60473	-0.208434			TRUE
Folh1	Folh1.981	22	NA	-0.129739	-0.208434			FALSE
Furin	Furin.1470	22	NA	1.01366	0.241776			TRUE
Furin	Furin.1777	22	YES	1.22541	0.241776			TRUE
Furin	Furin.2098	22	NA	-1.31183	0.241776			TRUE
Furin	Furin.3271	22	NA	0.553882	0.241776			TRUE
Furin	Furin.3625	22	NA	0.455936	0.241776			TRUE
Furin	Furin.3665	22	NA	-1.04991	0.241776			TRUE
Furin	Furin.4272	22	NA	0.805285	0.241776			FALSE
Ggh	Ggh.1022	22	NA	0.370867	-0.23204			TRUE
Ggh	Ggh.1152	22	NA	0.280308	-0.23204			TRUE
Ggh	Ggh.418	22	NA	1.22261	-0.23204			TRUE
Ggh	Ggh.570	22	NA	1.19977	-0.23204			TRUE
Ggh	Ggh.575	22	NA	0.312784	-0.23204			TRUE
Ggh	Ggh.622	22	YES	-4.65287	-0.23204			TRUE
Ggh	Ggh.718	22	NA	-0.35775	-0.23204			FALSE
Ggt1	Ggt1.1107	22	NA	-0.607744	0.217465			TRUE
Ggt1	Ggt1.1108	22	YES	1.16663	0.217465			TRUE
Ggt1	Ggt1.1247	22	NA	-3.1672	0.217465			TRUE
Ggt1	Ggt1.1618	22	NA	0.862475	0.217465			TRUE
Ggt1	Ggt1.191	22	NA	0.0238849	0.217465			TRUE
Ggt1	Ggt1.517	22	YES	3.4444	0.217465			TRUE
Ggt1	Ggt1.604	22	NA	-0.20019	0.217465			FALSE
Ggt5	Ggt5.1604	22	NA	-0.43632	-1.25657			TRUE
Ggt5	Ggt5.3115	22	YES	-8.31061	-1.25657			TRUE
Ggt5	Ggt5.3256	22	NA	0.262601	-1.25657			TRUE
Ggt5	Ggt5.3259	22	NA	0.492339	-1.25657			TRUE
Ggt5	Ggt5.4029	22	NA	0.787813	-1.25657			TRUE
Ggt5	Ggt5.4076	22	NA	-0.335236	-1.25657			FALSE
Ggt6	Ggt6.111	22	NA	-3.1468	0.724786			TRUE
Ggt6	Ggt6.1205	22	NA	1.3535	0.724786			TRUE
Ggt6	Ggt6.1695	22	YES	6.92076	0.724786			TRUE
Ggt6	Ggt6.171	22	NA	-0.994709	0.724786			TRUE
Ggt6	Ggt6.1783	22	NA	0.818157	0.724786			TRUE
Ggt6	Ggt6.211	22	NA	1.10722	0.724786			TRUE
Ggt6	Ggt6.808	22	NA	-0.984624	0.724786			FALSE
Ggt7	Ggt7.1091	22	YES	-1.95011	-2.77436			TRUE
Ggt7	Ggt7.1093	22	NA	-1.44253	-2.77436			TRUE
Ggt7	Ggt7.1769	22	YES	-4.58255	-2.77436			TRUE
Ggt7	Ggt7.1872	22	NA	-0.75097	-2.77436			TRUE
Ggt7	Ggt7.2429	22	NA	-0.488723	-2.77436			TRUE
Ggt7	Ggt7.2430	22	NA	-0.89391	-2.77436			TRUE
Ggt7	Ggt7.419	22	NA	-9.31177	-2.77436			FALSE
Gm10334	Gm10334.121	22	NA	1.00684	-0.185488			TRUE
Gm10334	Gm10334.22	22	NA	0.462025	-0.185488			TRUE
Gm10334	Gm10334.3	22	NA	-1.277	-0.185488			TRUE
Gm10334	Gm10334.346	22	NA	-0.933819	-0.185488			FALSE
Gm13011	Gm13011.252	22	NA	-0.955321	-0.672257			TRUE
Gm13011	Gm13011.650	22	NA	1.62958	-0.672257			TRUE
Gm13011	Gm13011.655	22	YES	-0.432039	-0.672257			TRUE
Gm13011	Gm13011.808	22	NA	-2.93125	-0.672257			FALSE
Gm2663	Gm2663.26	22	NA	-1.23014	-1.23014			FALSE
Gm4787	Gm4787.1169	22	NA	-1.62332	-0.517423			TRUE
Gm4787	Gm4787.1997	22	NA	0.47029	-0.517423			TRUE
Gm4787	Gm4787.2374	22	NA	-0.651778	-0.517423			TRUE
Gm4787	Gm4787.2419	22	NA	0.221061	-0.517423			TRUE
Gm4787	Gm4787.701	22	NA	-1.6448	-0.517423			TRUE
Gm4787	Gm4787.740	22	NA	-0.751645	-0.517423			TRUE
Gm4787	Gm4787.905	22	NA	0.358232	-0.517423			FALSE
Gm5077	Gm5077.1619	22	NA	1.18423	0.102449			TRUE
Gm5077	Gm5077.1917	22	NA	0.174989	0.102449			TRUE
Gm5077	Gm5077.2550	22	NA	0.123051	0.102449			TRUE
Gm5077	Gm5077.415	22	YES	-0.345284	0.102449			TRUE
Gm5077	Gm5077.447	22	NA	-0.418255	0.102449			TRUE
Gm5077	Gm5077.448	22	NA	0.0126718	0.102449			TRUE
Gm5077	Gm5077.453	22	NA	-0.0142577	0.102449			FALSE
Gm5346	Gm5346.1163	22	NA	-3.82723	-0.483589			TRUE
Gm5346	Gm5346.1385	22	NA	0.962591	-0.483589			TRUE
Gm5346	Gm5346.1564	22	NA	-2.0151	-0.483589			TRUE
Gm5346	Gm5346.215	22	NA	-0.0326947	-0.483589			TRUE
Gm5346	Gm5346.966	22	NA	2.24473	-0.483589			TRUE
Gm5346	Gm5346.975	22	NA	-0.233841	-0.483589			FALSE
Gm5347	Gm5347.1124	22	NA	1.62701	0.783142			TRUE
Gm5347	Gm5347.1995	22	NA	-0.74721	0.783142			TRUE
Gm5347	Gm5347.67	22	NA	3.03489	0.783142			TRUE
Gm5347	Gm5347.89	22	NA	0.303737	0.783142			TRUE
Gm5347	Gm5347.895	22	NA	0.838502	0.783142			TRUE
Gm5347	Gm5347.911	22	NA	0.990253	0.783142			TRUE
Gm5347	Gm5347.936	22	NA	-0.565192	0.783142			FALSE
Gm5409	Gm5409.144V	22	NA	-0.808362	1.39162			TRUE
Gm5409	Gm5409.26V	22	NA	2.53971	1.39162			TRUE
Gm5409	Gm5409.29V	22	NA	-0.261985	1.39162			TRUE
Gm5409	Gm5409.525V	22	NA	2.76026	1.39162			TRUE
Gm5409	Gm5409.526V	22	NA	1.42243	1.39162			TRUE
Gm5409	Gm5409.527V	22	NA	2.69766	1.39162			FALSE
Gm5415	Gm5415.1028	22	NA	-1.13884	-0.0324091			TRUE
Gm5415	Gm5415.1295	22	NA	0.263751	-0.0324091			TRUE
Gm5415	Gm5415.1973	22	NA	-0.203281	-0.0324091			TRUE
Gm5415	Gm5415.259	22	NA	0.949446	-0.0324091			TRUE
Gm5415	Gm5415.3517	22	NA	-0.14607	-0.0324091			TRUE
Gm5415	Gm5415.3554	22	NA	-1.19303	-0.0324091			TRUE
Gm5415	Gm5415.3562	22	NA	0.593995	-0.0324091			TRUE
Gm5415	Gm5415.47	22	NA	-1.53043	-0.0324091			TRUE
Gm5415	Gm5415.525	22	NA	0.849796	-0.0324091			TRUE
Gm5415	Gm5415.643	22	NA	1.23057	-0.0324091			FALSE
Gm5771	Gm5771.344	22	NA	-0.887439	0.100735			TRUE
Gm5771	Gm5771.345	22	NA	0.0789751	0.100735			TRUE
Gm5771	Gm5771.781	22	NA	-0.196657	0.100735			TRUE
Gm5771	Gm5771.785	22	NA	-0.577586	0.100735			TRUE
Gm5771	Gm5771.786	22	NA	1.0171	0.100735			TRUE
Gm5771	Gm5771.799	22	NA	1.17001	0.100735			FALSE
Gzma	Gzma.127	22	NA	0.363519	-0.552101			TRUE
Gzma	Gzma.159	22	NA	-0.256943	-0.552101			TRUE
Gzma	Gzma.296	22	NA	0.877128	-0.552101			TRUE
Gzma	Gzma.301	22	NA	-0.0604705	-0.552101			TRUE
Gzma	Gzma.334	22	NA	1.44599	-0.552101			TRUE
Gzma	Gzma.445	22	NA	-6.2203	-0.552101			TRUE
Gzma	Gzma.831	22	NA	-0.0136322	-0.552101			FALSE
Gzmb	Gzmb.1133	22	NA	1.11961	0.042658			TRUE
Gzmb	Gzmb.1286	22	NA	2.11001	0.042658			TRUE
Gzmb	Gzmb.1289	22	NA	-0.886831	0.042658			TRUE
Gzmb	Gzmb.1332	22	NA	-1.02546	0.042658			TRUE
Gzmb	Gzmb.300	22	NA	1.72378	0.042658			TRUE
Gzmb	Gzmb.500	22	NA	-0.630795	0.042658			TRUE
Gzmb	Gzmb.800	22	NA	-2.1117	0.042658			FALSE
Gzmc	Gzmc.179	22	NA	0.490273	-0.253175			TRUE
Gzmc	Gzmc.258	22	NA	-2.27526	-0.253175			TRUE
Gzmc	Gzmc.394	22	NA	0.706239	-0.253175			TRUE
Gzmc	Gzmc.622	22	NA	0.958834	-0.253175			TRUE
Gzmc	Gzmc.692	22	NA	0.381533	-0.253175			TRUE
Gzmc	Gzmc.787	22	NA	-3.24979	-0.253175			TRUE
Gzmc	Gzmc.814	22	NA	1.21595	-0.253175			FALSE
Gzmd	Gzmd.288	22	YES	0.797741	1.18348			TRUE
Gzmd	Gzmd.392	22	NA	2.51631	1.18348			TRUE
Gzmd	Gzmd.418	22	NA	0.744175	1.18348			TRUE
Gzmd	Gzmd.765	22	NA	1.26303	1.18348			TRUE
Gzmd	Gzmd.813	22	NA	0.866463	1.18348			TRUE
Gzmd	Gzmd.916	22	NA	0.913153	1.18348			FALSE
Gzme	Gzme.186	22	NA	0.418511	-1.22446			TRUE
Gzme	Gzme.187	22	NA	0.613261	-1.22446			TRUE
Gzme	Gzme.221	22	NA	-0.684844	-1.22446			TRUE
Gzme	Gzme.389	22	NA	-0.153316	-1.22446			TRUE
Gzme	Gzme.519	22	NA	-0.495918	-1.22446			TRUE
Gzme	Gzme.606	22	YES	-7.04448	-1.22446			FALSE
Gzmf	Gzmf.202	22	NA	0.708478	-0.28466			TRUE
Gzmf	Gzmf.370	22	NA	-0.48756	-0.28466			TRUE
Gzmf	Gzmf.624	22	NA	-1.84934	-0.28466			TRUE
Gzmf	Gzmf.673	22	NA	1.73484	-0.28466			TRUE
Gzmf	Gzmf.862	22	NA	-0.278355	-0.28466			TRUE
Gzmf	Gzmf.867	22	NA	-1.53603	-0.28466			FALSE
Gzmg	Gzmg.239	22	YES	NA	0.678416			TRUE
Gzmg	Gzmg.343	22	NA	0.642275	0.678416			TRUE
Gzmg	Gzmg.373	22	NA	1.53076	0.678416			TRUE
Gzmg	Gzmg.375	22	NA	1.02189	0.678416			TRUE
Gzmg	Gzmg.376	22	NA	0.042517	0.678416			TRUE
Gzmg	Gzmg.770	22	NA	0.154638	0.678416			FALSE
Gzmk	Gzmk.521	22	NA	0.457631	0.613673			TRUE
Gzmk	Gzmk.522	22	NA	-0.623802	0.613673			TRUE
Gzmk	Gzmk.55V	22	NA	1.42981	0.613673			TRUE
Gzmk	Gzmk.584	22	NA	2.11971	0.613673			TRUE
Gzmk	Gzmk.60V	22	NA	0.483135	0.613673			TRUE
Gzmk	Gzmk.971	22	NA	0.28856	0.613673			TRUE
Gzmk	Gzmk.992	22	NA	0.140667	0.613673			FALSE
Gzmm	Gzmm.1264	22	NA	0.665812	-0.352365			TRUE
Gzmm	Gzmm.156	22	YES	0.54199	-0.352365			TRUE
Gzmm	Gzmm.236	22	NA	-0.129117	-0.352365			TRUE
Gzmm	Gzmm.237	22	NA	0.0974332	-0.352365			TRUE
Gzmm	Gzmm.238	22	NA	0.169079	-0.352365			TRUE
Gzmm	Gzmm.763	22	NA	-3.45939	-0.352365			FALSE
Gzmn	Gzmn.209	22	NA	-1.5401	-0.261523			TRUE
Gzmn	Gzmn.220	22	NA	1.15948	-0.261523			TRUE
Gzmn	Gzmn.251	22	YES	-1.28237	-0.261523			TRUE
Gzmn	Gzmn.417	22	NA	-0.796083	-0.261523			TRUE
Gzmn	Gzmn.419	22	NA	0.715717	-0.261523			TRUE
Gzmn	Gzmn.605	22	YES	-0.0516035	-0.261523			TRUE
Gzmn	Gzmn.636	22	NA	-0.0357039	-0.261523			FALSE
H13	H13.310	22	YES	NA	0.468215			TRUE
H13	H13.314	22	YES	-0.99296	0.468215			TRUE
H13	H13.423	22	NA	-0.496186	0.468215			TRUE
H13	H13.5	23	YES	NA	0.468215			TRUE
H13	H13.6	23	YES	NA	0.468215			TRUE
H13	H13.7	23	YES	2.89379	0.468215			FALSE
Habp2	Habp2.1281	23	YES	0.479062	2.14839			TRUE
Habp2	Habp2.1308	23	YES	0.54223	2.14839			TRUE
Habp2	Habp2.1349	23	YES	6.73584	2.14839			TRUE
Habp2	Habp2.1365	23	YES	0.665149	2.14839			TRUE
Habp2	Habp2.1371	23	YES	1.82378	2.14839			TRUE
Habp2	Habp2.2273	23	YES	4.11561	2.14839			TRUE
Habp2	Habp2.723	23	YES	0.677032	2.14839			FALSE
Hgf	Hgf.1526	23	YES	2.03451	1.18643			TRUE
Hgf	Hgf.1533	23	YES	0.850339	1.18643			TRUE
Hgf	Hgf.1644	23	YES	2.43168	1.18643			TRUE
Hgf	Hgf.1706	23	YES	-1.84224	1.18643			TRUE
Hgf	Hgf.2019	23	YES	-0.204217	1.18643			TRUE
Hgf	Hgf.2371	23	YES	3.58632	1.18643			TRUE
Hgf	Hgf.962	23	YES	1.44864	1.18643			FALSE
Hgfac	Hgfac.1492	23	YES	-3.7165	-0.45934			TRUE
Hgfac	Hgfac.1540	23	YES	0.0863023	-0.45934			TRUE
Hgfac	Hgfac.2041	23	YES	0.0332976	-0.45934			TRUE
Hgfac	Hgfac.629	23	YES	-1.15043	-0.45934			TRUE
Hgfac	Hgfac.630	23	YES	1.5641	-0.45934			TRUE
Hgfac	Hgfac.866	23	YES	0.427188	-0.45934			FALSE
Hp	Hp.226	23	YES	3.6355	1.51672			TRUE
Hp	Hp.311	23	YES	-0.185242	1.51672			TRUE
Hp	Hp.743	23	YES	-0.658236	1.51672			TRUE
Hp	Hp.837	23	YES	2.2391	1.51672			TRUE
Hp	Hp.842	23	YES	5.65164	1.51672			TRUE
Hp	Hp.858	23	YES	0.128517	1.51672			TRUE
Hp	Hp.909	23	YES	-0.194274	1.51672			FALSE
Hpn	Hpn.1699	23	YES	-1.09316	0.310125			TRUE
Hpn	Hpn.1701	23	YES	3.68528	0.310125			TRUE
Hpn	Hpn.367	23	YES	NA	0.310125			TRUE
Hpn	Hpn.574	23	YES	0.663035	0.310125			TRUE
Hpn	Hpn.917	23	YES	-2.83351	0.310125			TRUE
Hpn	Hpn.975	23	YES	1.12897	0.310125			FALSE
Htra1	Htra1.1123	23	YES	-0.68629	0.768254			TRUE
Htra1	Htra1.1466	23	YES	0.764211	0.768254			TRUE
Htra1	Htra1.1640	23	YES	1.4883	0.768254			TRUE
Htra1	Htra1.1797	23	YES	0.947881	0.768254			TRUE
Htra1	Htra1.1896	23	YES	3.23893	0.768254			TRUE
Htra1	Htra1.609	23	YES	-2.48969	0.768254			TRUE
Htra1	Htra1.746	23	YES	2.11444	0.768254			FALSE
Htra2	Htra2.1247	23	YES	1.63581	1.16554			TRUE
Htra2	Htra2.1249	23	YES	1.27355	1.16554			TRUE
Htra2	Htra2.1250	23	YES	0.0873594	1.16554			TRUE
Htra2	Htra2.1255V	23	YES	2.40982	1.16554			TRUE
Htra2	Htra2.1283	23	YES	1.646	1.16554			TRUE
Htra2	Htra2.997	23	YES	-0.0592778	1.16554			FALSE
Htra3	Htra3.1129	23	YES	NA	-2.26774			TRUE
Htra3	Htra3.1140	23	YES	1.30012	-2.26774			TRUE
Htra3	Htra3.1311	23	YES	NA	-2.26774			TRUE
Htra3	Htra3.1335	23	YES	-8.86253	-2.26774			TRUE
Htra3	Htra3.280	23	YES	NA	-2.26774			TRUE
Htra3	Htra3.860	23	YES	-1.18163	-2.26774			TRUE
Htra3	Htra3.861	23	YES	-0.326925	-2.26774			FALSE
Htra4	Htra4.1179	23	YES	NA	1.22123			TRUE
Htra4	Htra4.1512	23	YES	0.232818	1.22123			TRUE
Htra4	Htra4.1519	23	YES	-0.193707	1.22123			TRUE
Htra4	Htra4.1893V	23	YES	1.83042	1.22123			TRUE
Htra4	Htra4.1952V	23	YES	2.39295	1.22123			TRUE
Htra4	Htra4.2122V	23	YES	3.45236	1.22123			TRUE
Htra4	Htra4.593	23	YES	-0.387454	1.22123			FALSE
Ide	Ide.2271	23	YES	3.087	1.78673			TRUE
Ide	Ide.2654	23	YES	-1.64605	1.78673			TRUE
Ide	Ide.3229	23	YES	1.18715	1.78673			TRUE
Ide	Ide.3868	23	YES	2.06976	1.78673			TRUE
Ide	Ide.4780	23	YES	1.94302	1.78673			TRUE
Ide	Ide.844	23	YES	2.84007	1.78673			TRUE
Ide	Ide.934	23	YES	3.02619	1.78673			FALSE
Ihh	Ihh.1831	23	YES	0.688988	1.58767			TRUE
Ihh	Ihh.1938	23	YES	5.0539	1.58767			TRUE
Ihh	Ihh.2231	23	YES	NA	1.58767			TRUE
Ihh	Ihh.2396	23	YES	-2.13521	1.58767			TRUE
Ihh	Ihh.2398	23	YES	2.82469	1.58767			TRUE
Ihh	Ihh.2401	23	YES	1.50598	1.58767			FALSE
Immp1l	Immp1l.422	23	YES	4.03443	1.50643			TRUE
Immp1l	Immp1l.446	23	YES	0.0898793	1.50643			TRUE
Immp1l	Immp1l.603	23	YES	5.40782	1.50643			TRUE
Immp1l	Immp1l.708	23	YES	-1.92019	1.50643			TRUE
Immp1l	Immp1l.855	23	YES	0.0622218	1.50643			TRUE
Immp1l	Immp1l.856	23	YES	1.36443	1.50643			FALSE
Immp2l	Immp2l.1019	23	YES	-0.722877	0.0537603			TRUE
Immp2l	Immp2l.1052	23	YES	0.187308	0.0537603			TRUE
Immp2l	Immp2l.1053	23	YES	1.86338	0.0537603			TRUE
Immp2l	Immp2l.420	23	YES	-2.73593	0.0537603			TRUE
Immp2l	Immp2l.511	23	YES	0.474682	0.0537603			TRUE
Immp2l	Immp2l.512	23	YES	0.851305	0.0537603			TRUE
Immp2l	Immp2l.76	23	YES	0.458453	0.0537603			FALSE
Josd1	Josd1.1275	23	YES	5.16831	0.138758			TRUE
Josd1	Josd1.1341	23	YES	-1.79083	0.138758			TRUE
Josd1	Josd1.2457	23	YES	0.533429	0.138758			TRUE
Josd1	Josd1.3131	23	YES	-0.392017	0.138758			TRUE
Josd1	Josd1.751	23	YES	-0.222144	0.138758			TRUE
Josd1	Josd1.752	23	YES	0.534533	0.138758			TRUE
Josd1	Josd1.835	23	YES	-2.85997	0.138758			FALSE
Josd2	Josd2.156	23	YES	NA	0.521483			TRUE
Josd2	Josd2.319	23	YES	0.273342	0.521483			TRUE
Josd2	Josd2.614	23	YES	-0.822268	0.521483			TRUE
Josd2	Josd2.616	23	YES	2.80028	0.521483			TRUE
Josd2	Josd2.903	23	YES	-1.70924	0.521483			TRUE
Josd2	Josd2.905	23	YES	0.15243	0.521483			TRUE
Josd2	Josd2.908	23	YES	2.43435	0.521483			FALSE
Kel	Kel.1284	23	YES	3.6801	1.42713			TRUE
Kel	Kel.1680	23	YES	3.33154	1.42713			TRUE
Kel	Kel.1687	23	YES	0.443353	1.42713			TRUE
Kel	Kel.1690	23	YES	0.432555	1.42713			TRUE
Kel	Kel.1716	23	YES	0.997273	1.42713			TRUE
Kel	Kel.934	23	YES	-0.32204	1.42713			FALSE
Klk1	Klk1.234	23	YES	1.2437	1.30778			TRUE
Klk1	Klk1.377	23	YES	2.66665	1.30778			TRUE
Klk1	Klk1.525	23	YES	2.35963	1.30778			TRUE
Klk1	Klk1.769	23	YES	-1.06317	1.30778			TRUE
Klk1	Klk1.770	23	YES	2.11919	1.30778			TRUE
Klk1	Klk1.836	23	YES	0.520642	1.30778			FALSE
Klk10	Klk10.1320	23	YES	1.35693	0.0755261			TRUE
Klk10	Klk10.1328	23	YES	2.05973	0.0755261			TRUE
Klk10	Klk10.382	23	YES	1.54826	0.0755261			TRUE
Klk10	Klk10.668	23	YES	-0.662803	0.0755261			TRUE
Klk10	Klk10.670	23	YES	-1.55154	0.0755261			TRUE
Klk10	Klk10.910	23	YES	-3.13006	0.0755261			TRUE
Klk10	Klk10.941	23	YES	0.908167	0.0755261			FALSE
[truncated: 2,354 more rows]
[truncated: 1 more columns]

## Sheet: Table S2B Screen Output BEZ
Protease	X	Pool.No.	onlyoneR	AvSSMDBEZ*	AvSSMDBEZ/Protease			Number of proteases
1700074P13Rik	1700074P13Rik.1240	16	NA	-0.645786	0.370932			TRUE
1700074P13Rik	1700074P13Rik.1367	16	NA	0.176094	0.370932			TRUE
1700074P13Rik	1700074P13Rik.1373	16	NA	0.19352	0.370932			TRUE
1700074P13Rik	1700074P13Rik.417	16	NA	0.386836	0.370932			TRUE
1700074P13Rik	1700074P13Rik.522	16	NA	0.865305	0.370932			TRUE
1700074P13Rik	1700074P13Rik.714	16	NA	0.0429851	0.370932			TRUE
1700074P13Rik	1700074P13Rik.802	16	NA	1.57757	0.370932			FALSE
1810009J06Rik	1810009J06Rik.405	16	NA	-0.28343	0.536372			TRUE
1810009J06Rik	1810009J06Rik.64	16	NA	-0.00120226	0.536372			TRUE
1810009J06Rik	1810009J06Rik.707	16	NA	1.93903	0.536372			TRUE
1810009J06Rik	1810009J06Rik.774	16	NA	0.192214	0.536372			TRUE
1810009J06Rik	1810009J06Rik.790	16	NA	-0.333669	0.536372			TRUE
1810009J06Rik	1810009J06Rik.816	16	NA	1.66347	0.536372			TRUE
1810009J06Rik	1810009J06Rik.819	16	NA	0.578191	0.536372			FALSE
2010111I01Rik	2010111I01Rik.162V	16	NA	1.21721	-0.0159707			TRUE
2010111I01Rik	2010111I01Rik.1924V	16	YES	NA	-0.0159707			TRUE
2010111I01Rik	2010111I01Rik.2739V2	16	NA	-0.42993	-0.0159707			TRUE
2010111I01Rik	2010111I01Rik.3396V2	16	NA	-1.67897	-0.0159707			TRUE
2010111I01Rik	2010111I01Rik.409V	16	NA	0.783032	-0.0159707			TRUE
2010111I01Rik	2010111I01Rik.410V	16	NA	0.0288034	-0.0159707			FALSE
2210010C04Rik	2210010C04Rik.1093	16	NA	-0.661159	0.983176			TRUE
2210010C04Rik	2210010C04Rik.1177	16	NA	1.38767	0.983176			TRUE
2210010C04Rik	2210010C04Rik.1274	16	NA	0.823225	0.983176			TRUE
2210010C04Rik	2210010C04Rik.348	16	NA	0.762044	0.983176			TRUE
2210010C04Rik	2210010C04Rik.640	16	NA	0.873893	0.983176			TRUE
2210010C04Rik	2210010C04Rik.899	16	NA	2.17684	0.983176			TRUE
2210010C04Rik	2210010C04Rik.998	16	NA	1.51973	0.983176			FALSE
4833403I15Rik	4833403I15Rik.1135	16	YES	-4.24841	-0.053415			TRUE
4833403I15Rik	4833403I15Rik.1951	16	NA	-0.130455	-0.053415			TRUE
4833403I15Rik	4833403I15Rik.2757	16	NA	0.999963	-0.053415			TRUE
4833403I15Rik	4833403I15Rik.2758	16	NA	1.71609	-0.053415			TRUE
4833403I15Rik	4833403I15Rik.3027	16	NA	-0.0945422	-0.053415			TRUE
4833403I15Rik	4833403I15Rik.3198	16	NA	-0.0203849	-0.053415			TRUE
4833403I15Rik	4833403I15Rik.774	16	NA	1.40384	-0.053415			FALSE
4930444G20Rik	4930444G20Rik.1165	16	NA	1.1412	0.827854			TRUE
4930444G20Rik	4930444G20Rik.1372	16	NA	0.284704	0.827854			TRUE
4930444G20Rik	4930444G20Rik.1558	16	NA	0.780287	0.827854			TRUE
4930444G20Rik	4930444G20Rik.417	16	NA	4.14003	0.827854			TRUE
4930444G20Rik	4930444G20Rik.546	16	NA	0.22633	0.827854			TRUE
4930444G20Rik	4930444G20Rik.618	16	NA	-0.224824	0.827854			TRUE
4930444G20Rik	4930444G20Rik.619	16	NA	-0.55275	0.827854			FALSE
4930486L24Rik	4930486L24Rik.1033	16	NA	-0.878497	0.304686			TRUE
4930486L24Rik	4930486L24Rik.1228	16	NA	0.961198	0.304686			TRUE
4930486L24Rik	4930486L24Rik.174	16	NA	0.623969	0.304686			TRUE
4930486L24Rik	4930486L24Rik.255	16	NA	1.12486	0.304686			TRUE
4930486L24Rik	4930486L24Rik.318	16	NA	-0.797411	0.304686			TRUE
4930486L24Rik	4930486L24Rik.542	16	NA	0.149963	0.304686			TRUE
4930486L24Rik	4930486L24Rik.861	16	NA	0.948726	0.304686			FALSE
9630033F20Rik	9630033F20Rik.1091	31	NA	-0.021499	0.187382			TRUE
9630033F20Rik	9630033F20Rik.1313	31	NA	-2.54456	0.187382			TRUE
9630033F20Rik	9630033F20Rik.1319	31	NA	1.40088	0.187382			TRUE
9630033F20Rik	9630033F20Rik.2714	31	NA	0.20263	0.187382			TRUE
9630033F20Rik	9630033F20Rik.3089	31	YES	0.383046	0.187382			TRUE
9630033F20Rik	9630033F20Rik.476	31	NA	2.82821	0.187382			TRUE
9630033F20Rik	9630033F20Rik.477	31	NA	-0.937031	0.187382			FALSE
Abhd10	Abhd10.1348	16	NA	0.739303	0.724819			TRUE
Abhd10	Abhd10.1353	16	NA	1.06877	0.724819			TRUE
Abhd10	Abhd10.1807	16	NA	0.733434	0.724819			TRUE
Abhd10	Abhd10.191	16	NA	1.13858	0.724819			TRUE
Abhd10	Abhd10.197	16	NA	0.12881	0.724819			TRUE
Abhd10	Abhd10.616	16	NA	0.867762	0.724819			TRUE
Abhd10	Abhd10.683	16	NA	0.397078	0.724819			FALSE
Abhd12b	Abhd12b.190	16	NA	0.723422	0.464301			TRUE
Abhd12b	Abhd12b.191V	16	NA	0.425581	0.464301			TRUE
Abhd12b	Abhd12b.205V	16	NA	-0.0295778	0.464301			TRUE
Abhd12b	Abhd12b.451	16	NA	1.23191	0.464301			TRUE
Abhd12b	Abhd12b.479	16	NA	0.0889054	0.464301			TRUE
Abhd12b	Abhd12b.598	16	NA	0.34556	0.464301			FALSE
Abhd17b	Abhd17b.1408	16	NA	-0.426128	0.191104			TRUE
Abhd17b	Abhd17b.1409	16	NA	-0.832801	0.191104			TRUE
Abhd17b	Abhd17b.1550	16	NA	0.917966	0.191104			TRUE
Abhd17b	Abhd17b.1918	16	NA	0.743742	0.191104			TRUE
Abhd17b	Abhd17b.2395	16	NA	0.912339	0.191104			TRUE
Abhd17b	Abhd17b.2397	16	NA	-0.221348	0.191104			TRUE
Abhd17b	Abhd17b.538	16	NA	0.243957	0.191104			FALSE
Abhd17c	Abhd17c.1705	16	NA	-0.956625	0.213968			TRUE
Abhd17c	Abhd17c.1780	17	NA	0.0977625	0.213968			TRUE
Abhd17c	Abhd17c.1795	17	NA	0.967031	0.213968			TRUE
Abhd17c	Abhd17c.1998	17	NA	-0.129509	0.213968			TRUE
Abhd17c	Abhd17c.2130	17	NA	-0.782458	0.213968			TRUE
Abhd17c	Abhd17c.2198	17	NA	0.936571	0.213968			TRUE
Abhd17c	Abhd17c.789	17	NA	1.365	0.213968			FALSE
Abhd5	Abhd5.1382	17	NA	-3.03181	-1.38853			TRUE
Abhd5	Abhd5.1683	17	NA	-0.567598	-1.38853			TRUE
Abhd5	Abhd5.1685	17	NA	-1.55212	-1.38853			TRUE
Abhd5	Abhd5.2194	17	NA	-4.07377	-1.38853			TRUE
Abhd5	Abhd5.2474	17	NA	-0.305837	-1.38853			TRUE
Abhd5	Abhd5.519	17	NA	-0.724993	-1.38853			TRUE
Abhd5	Abhd5.913	17	NA	0.536435	-1.38853			FALSE
Ace	Ace.2031	17	NA	-0.439798	-0.334113			TRUE
Ace	Ace.2097	17	NA	0.0494756	-0.334113			TRUE
Ace	Ace.2250	17	NA	0.371343	-0.334113			TRUE
Ace	Ace.3192	17	NA	-0.336906	-0.334113			TRUE
Ace	Ace.3633	17	NA	-0.311622	-0.334113			TRUE
Ace	Ace.4867	17	NA	0.235273	-0.334113			TRUE
Ace	Ace.4870	17	NA	-1.90656	-0.334113			FALSE
Ace2	Ace2.1407	17	NA	0.339777	0.161083			TRUE
Ace2	Ace2.1682	17	NA	0.590781	0.161083			TRUE
Ace2	Ace2.1687	17	NA	0.154651	0.161083			TRUE
Ace2	Ace2.2281	17	NA	-0.187155	0.161083			TRUE
Ace2	Ace2.3311	17	NA	-0.223678	0.161083			TRUE
Ace2	Ace2.800	17	NA	-0.753792	0.161083			TRUE
Ace2	Ace2.997	17	NA	1.207	0.161083			FALSE
Ace3	Ace3.1370	17	NA	-1.46267	0.0391389			TRUE
Ace3	Ace3.1837	17	NA	1.08273	0.0391389			TRUE
Ace3	Ace3.235	17	NA	0.502549	0.0391389			TRUE
Ace3	Ace3.239	17	NA	0.778399	0.0391389			TRUE
Ace3	Ace3.240	17	NA	-1.08473	0.0391389			TRUE
Ace3	Ace3.278	17	NA	1.04131	0.0391389			TRUE
Ace3	Ace3.914	17	NA	-0.58362	0.0391389			FALSE
Acp1	Acp1.1491	31	NA	0.178042	0.178042			FALSE
Acr	Acr.1350	17	NA	-0.64387	-1.08777			TRUE
Acr	Acr.1369	17	NA	-1.29203	-1.08777			TRUE
Acr	Acr.1467	17	NA	-0.48373	-1.08777			TRUE
Acr	Acr.298	17	NA	-0.71162	-1.08777			TRUE
Acr	Acr.347	17	NA	-3.57385	-1.08777			TRUE
Acr	Acr.352	17	NA	-0.339906	-1.08777			TRUE
Acr	Acr.517	17	NA	-0.569416	-1.08777			FALSE
Acy1	Acy1.1227	17	NA	-0.531666	-0.732169			TRUE
Acy1	Acy1.252	17	NA	-1.75524	-0.732169			TRUE
Acy1	Acy1.660	17	NA	-1.04788	-0.732169			TRUE
Acy1	Acy1.661	17	NA	-0.835803	-0.732169			TRUE
Acy1	Acy1.765	17	NA	-0.719594	-0.732169			TRUE
Acy1	Acy1.768	17	NA	0.497163	-0.732169			FALSE
Adam10	Adam10.1748	17	NA	-0.566181	0.293978			TRUE
Adam10	Adam10.2684	17	NA	1.10613	0.293978			TRUE
Adam10	Adam10.3150	17	YES	2.09818	0.293978			TRUE
Adam10	Adam10.3151	17	NA	-2.32677	0.293978			TRUE
Adam10	Adam10.3550	17	NA	0.425563	0.293978			TRUE
Adam10	Adam10.4412	17	NA	1.10568	0.293978			TRUE
Adam10	Adam10.466	17	NA	0.215239	0.293978			FALSE
Adam11	Adam11.2983	17	NA	-0.911844	-0.152198			TRUE
Adam11	Adam11.3002	17	NA	1.1893	-0.152198			TRUE
Adam11	Adam11.3283	17	NA	-1.51339	-0.152198			TRUE
Adam11	Adam11.3284	17	NA	0.58354	-0.152198			TRUE
Adam11	Adam11.3656	17	NA	0.279847	-0.152198			TRUE
Adam11	Adam11.3861	17	NA	-1.79878	-0.152198			TRUE
Adam11	Adam11.3909	17	NA	1.10593	-0.152198			FALSE
Adam12	Adam12.2989	17	NA	0.0791816	0.233876			TRUE
Adam12	Adam12.3894	17	NA	-0.552025	0.233876			TRUE
Adam12	Adam12.3933	17	NA	-0.155096	0.233876			TRUE
Adam12	Adam12.3985	17	NA	-0.983974	0.233876			TRUE
Adam12	Adam12.5082	17	NA	0.178145	0.233876			TRUE
Adam12	Adam12.5129	17	NA	2.10105	0.233876			TRUE
Adam12	Adam12.5130	17	NA	0.969848	0.233876			FALSE
Adam15	Adam15.1248	17	NA	-1.69754	-0.529			TRUE
Adam15	Adam15.1492	17	NA	0.651002	-0.529			TRUE
Adam15	Adam15.2718	17	NA	-1.36204	-0.529			TRUE
Adam15	Adam15.348	17	NA	0.817449	-0.529			TRUE
Adam15	Adam15.704	17	NA	-0.0825439	-0.529			TRUE
Adam15	Adam15.716	17	NA	-3.07177	-0.529			TRUE
Adam15	Adam15.835	17	NA	1.04244	-0.529			FALSE
Adam17	Adam17.2328	17	NA	-0.184083	-1.45067			TRUE
Adam17	Adam17.2666	17	NA	-2.7795	-1.45067			TRUE
Adam17	Adam17.3069	17	NA	-2.4666	-1.45067			TRUE
Adam17	Adam17.3855	17	NA	-0.796562	-1.45067			TRUE
Adam17	Adam17.4274	17	NA	0.747762	-1.45067			TRUE
Adam17	Adam17.4442	17	NA	-3.77205	-1.45067			TRUE
Adam17	Adam17.620	17	NA	-0.903656	-1.45067			FALSE
Adam18	Adam18.1030	17	NA	-0.489402	-0.155889			TRUE
Adam18	Adam18.1194	17	NA	-0.838004	-0.155889			TRUE
Adam18	Adam18.1272	17	NA	1.01236	-0.155889			TRUE
Adam18	Adam18.266	17	NA	0.661388	-0.155889			TRUE
Adam18	Adam18.492	17	NA	-1.19839	-0.155889			TRUE
Adam18	Adam18.778	17	NA	-0.551885	-0.155889			TRUE
Adam18	Adam18.911	17	NA	0.312705	-0.155889			FALSE
Adam19	Adam19.4689	17	NA	-1.43597	-0.0641033			TRUE
Adam19	Adam19.4987	17	NA	0.559683	-0.0641033			TRUE
Adam19	Adam19.5219	17	NA	0.889068	-0.0641033			TRUE
Adam19	Adam19.5883	17	NA	0.15324	-0.0641033			TRUE
Adam19	Adam19.6189	17	NA	-1.44892	-0.0641033			TRUE
Adam19	Adam19.925	17	NA	0.742655	-0.0641033			TRUE
Adam19	Adam19.926	17	NA	0.091518	-0.0641033			FALSE
Adam1a	Adam1a.2082	17	NA	-0.795297	-0.0804456			TRUE
Adam1a	Adam1a.2132	17	NA	-1.81778	-0.0804456			TRUE
Adam1a	Adam1a.225	17	NA	0.627556	-0.0804456			TRUE
Adam1a	Adam1a.2639	17	NA	1.42797	-0.0804456			TRUE
Adam1a	Adam1a.2823	17	NA	-0.109264	-0.0804456			TRUE
Adam1a	Adam1a.2834	17	NA	0.486792	-0.0804456			TRUE
Adam1a	Adam1a.33	17	NA	-0.3831	-0.0804456			FALSE
Adam1b	Adam1b.1345	17	NA	-1.46315	-0.600227			TRUE
Adam1b	Adam1b.2534	17	YES	-3.15444	-0.600227			TRUE
Adam1b	Adam1b.2568	17	NA	0.332619	-0.600227			TRUE
Adam1b	Adam1b.2736	17	NA	0.515944	-0.600227			TRUE
Adam1b	Adam1b.2784	17	NA	0.456852	-0.600227			TRUE
Adam1b	Adam1b.2828	17	NA	-0.289195	-0.600227			FALSE
Adam2	Adam2.1106	17	NA	1.03421	-0.657394			TRUE
Adam2	Adam2.1661	17	NA	-0.826614	-0.657394			TRUE
Adam2	Adam2.2119	17	NA	-0.721448	-0.657394			TRUE
Adam2	Adam2.2180	17	NA	0.0452975	-0.657394			TRUE
Adam2	Adam2.2438	17	NA	-0.863764	-0.657394			TRUE
Adam2	Adam2.680	17	NA	-1.21363	-0.657394			TRUE
Adam2	Adam2.877	17	NA	-2.05581	-0.657394			FALSE
Adam20	Adam20.2087	17	NA	0.245399	-0.0551259			TRUE
Adam20	Adam20.2501	17	NA	1.21702	-0.0551259			TRUE
Adam20	Adam20.710	17	NA	-1.47673	-0.0551259			TRUE
Adam20	Adam20.842	17	NA	0.790188	-0.0551259			TRUE
Adam20	Adam20.847	17	NA	-0.0660107	-0.0551259			TRUE
Adam20	Adam20.868	17	NA	0.0608894	-0.0551259			TRUE
Adam20	Adam20.983	17	NA	-1.15664	-0.0551259			FALSE
Adam21	Adam21.1047	17	NA	-0.221402	-0.819238			TRUE
Adam21	Adam21.1808	17	NA	-2.02088	-0.819238			TRUE
Adam21	Adam21.1814	17	NA	-1.15193	-0.819238			TRUE
Adam21	Adam21.193	17	NA	-0.0293637	-0.819238			TRUE
Adam21	Adam21.2012	17	NA	-0.825539	-0.819238			TRUE
Adam21	Adam21.261	17	NA	0.260107	-0.819238			TRUE
Adam21	Adam21.992	17	NA	-1.74566	-0.819238			FALSE
Adam22	Adam22.1549	17	NA	0.112425	-0.707655			TRUE
Adam22	Adam22.1665	17	NA	-1.93135	-0.707655			TRUE
Adam22	Adam22.1666	17	NA	-0.941995	-0.707655			TRUE
Adam22	Adam22.1670	17	NA	-2.15389	-0.707655			TRUE
Adam22	Adam22.359	17	NA	-0.0820123	-0.707655			TRUE
Adam22	Adam22.784	17	NA	0.0635997	-0.707655			TRUE
Adam22	Adam22.945	17	NA	-0.0203598	-0.707655			FALSE
Adam23	Adam23.1044	17	NA	0.41457	-1.04782			TRUE
Adam23	Adam23.1067	17	NA	1.20486	-1.04782			TRUE
Adam23	Adam23.1182	17	NA	-1.35602	-1.04782			TRUE
Adam23	Adam23.1478	17	NA	-0.648536	-1.04782			TRUE
Adam23	Adam23.2171	17	NA	-0.212942	-1.04782			TRUE
Adam23	Adam23.858	17	YES	-5.68885	-1.04782			FALSE
Adam24	Adam24.1240	17	NA	-0.898506	-0.714824			TRUE
Adam24	Adam24.1748	17	NA	-2.55626	-0.714824			TRUE
Adam24	Adam24.2199	17	NA	-0.990321	-0.714824			TRUE
Adam24	Adam24.2202	17	NA	-0.482966	-0.714824			TRUE
Adam24	Adam24.2762	17	NA	0.0992208	-0.714824			TRUE
Adam24	Adam24.2827	17	NA	-1.05674	-0.714824			TRUE
Adam24	Adam24.817	17	NA	0.881804	-0.714824			FALSE
Adam25	Adam25.2207	17	NA	0.138309	0.0452825			TRUE
Adam25	Adam25.2208	17	NA	-0.857442	0.0452825			TRUE
Adam25	Adam25.2381	17	NA	-0.164244	0.0452825			TRUE
Adam25	Adam25.2389	17	NA	0.777225	0.0452825			TRUE
Adam25	Adam25.2603V	17	NA	0.294524	0.0452825			TRUE
Adam25	Adam25.395	17	NA	0.43151	0.0452825			TRUE
Adam25	Adam25.983	17	NA	-0.302905	0.0452825			FALSE
Adam26a	Adam26a.109	17	NA	-0.19301	-0.24402			TRUE
Adam26a	Adam26a.1146	17	NA	1.03692	-0.24402			TRUE
Adam26a	Adam26a.1409	17	NA	-1.77395	-0.24402			TRUE
Adam26a	Adam26a.2194	17	NA	-0.325424	-0.24402			TRUE
Adam26a	Adam26a.386	17	NA	0.841024	-0.24402			TRUE
Adam26a	Adam26a.827	17	NA	-1.04968	-0.24402			FALSE
Adam26b	Adam26b.100	17	NA	-2.61452	-0.793322			TRUE
Adam26b	Adam26b.2187	17	NA	0.323908	-0.793322			TRUE
Adam26b	Adam26b.386	17	NA	-0.0893543	-0.793322			FALSE
Adam28	Adam28.1436	17	NA	0.64282	0.259186			TRUE
Adam28	Adam28.1516	17	NA	-0.0203032	0.259186			TRUE
Adam28	Adam28.171	17	NA	0.57881	0.259186			TRUE
Adam28	Adam28.328	17	NA	0.718128	0.259186			TRUE
Adam28	Adam28.486	17	NA	0.180359	0.259186			TRUE
Adam28	Adam28.745	17	NA	0.585585	0.259186			TRUE
Adam28	Adam28.804	17	NA	-0.871095	0.259186			FALSE
Adam29	Adam29.163	17	NA	0.0169994	-0.386456			TRUE
Adam29	Adam29.1663	17	NA	0.971496	-0.386456			TRUE
Adam29	Adam29.204	17	NA	1.21446	-0.386456			TRUE
Adam29	Adam29.210	17	NA	0.311706	-0.386456			TRUE
Adam29	Adam29.2114	17	NA	-0.335265	-0.386456			TRUE
Adam29	Adam29.40	17	NA	0.382613	-0.386456			TRUE
Adam29	Adam29.535	17	YES	-5.2672	-0.386456			FALSE
Adam3	Adam3.1989	17	NA	-2.99692	-0.959892			TRUE
Adam3	Adam3.2508	17	NA	6.65538e-05	-0.959892			TRUE
Adam3	Adam3.266	17	NA	0.658144	-0.959892			TRUE
Adam3	Adam3.517	17	NA	0.869944	-0.959892			TRUE
Adam3	Adam3.628	17	NA	-3.67789	-0.959892			TRUE
Adam3	Adam3.817	17	NA	-1.15959	-0.959892			TRUE
Adam3	Adam3.822	17	NA	-0.413001	-0.959892			FALSE
Adam30	Adam30.1000	17	NA	0.0906688	-0.541194			TRUE
Adam30	Adam30.1157	17	NA	-0.896314	-0.541194			TRUE
Adam30	Adam30.1662	17	NA	-1.7534	-0.541194			TRUE
Adam30	Adam30.2160	17	NA	-0.883358	-0.541194			TRUE
Adam30	Adam30.224	17	NA	0.560344	-0.541194			TRUE
Adam30	Adam30.613	17	NA	-0.301199	-0.541194			TRUE
Adam30	Adam30.769	17	NA	-0.605101	-0.541194			FALSE
Adam32	Adam32.117	17	NA	-0.853474	-1.0464			TRUE
Adam32	Adam32.1517	17	NA	-3.68997	-1.0464			TRUE
Adam32	Adam32.1863	17	NA	0.0524827	-1.0464			TRUE
Adam32	Adam32.1864	17	NA	-1.44103	-1.0464			TRUE
Adam32	Adam32.285	17	NA	0.0048471	-1.0464			TRUE
Adam32	Adam32.626	17	NA	-1.44504	-1.0464			TRUE
Adam32	Adam32.627	17	NA	0.0473607	-1.0464			FALSE
Adam33	Adam33.2482	17	NA	0.281614	-0.342843			TRUE
Adam33	Adam33.3104	17	NA	-0.250363	-0.342843			TRUE
Adam33	Adam33.3116	17	NA	0.701865	-0.342843			TRUE
Adam33	Adam33.35	17	NA	0.454122	-0.342843			TRUE
Adam33	Adam33.728	17	NA	-1.77218	-0.342843			TRUE
Adam33	Adam33.96	17	NA	-1.47212	-0.342843			FALSE
Adam34	Adam34.1030	17	NA	1.73872	0.574004			TRUE
Adam34	Adam34.1294	17	NA	0.0478139	0.574004			TRUE
Adam34	Adam34.1328	17	NA	0.280997	0.574004			TRUE
Adam34	Adam34.1727	17	YES	0.806312	0.574004			TRUE
Adam34	Adam34.815	17	NA	-0.223993	0.574004			TRUE
Adam34	Adam34.868	17	NA	0.794171	0.574004			FALSE
Adam39	Adam39.1091	17	NA	-1.18255	-1.25902			TRUE
Adam39	Adam39.1266	17	NA	0.219818	-1.25902			TRUE
Adam39	Adam39.2108	17	NA	-0.657406	-1.25902			TRUE
Adam39	Adam39.2217	17	NA	-1.16506	-1.25902			TRUE
Adam39	Adam39.6	17	NA	-2.81283	-1.25902			TRUE
Adam39	Adam39.683	17	NA	-1.95607	-1.25902			FALSE
Adam4	Adam4.1191	17	NA	-0.731468	-0.234724			TRUE
Adam4	Adam4.1427	17	NA	0.420405	-0.234724			TRUE
Adam4	Adam4.2295	17	NA	-0.871066	-0.234724			TRUE
Adam4	Adam4.630	17	NA	0.920878	-0.234724			TRUE
Adam4	Adam4.759	17	NA	-1.71719	-0.234724			TRUE
Adam4	Adam4.760	17	NA	0.549734	-0.234724			TRUE
Adam4	Adam4.886	17	NA	-0.214357	-0.234724			FALSE
Adam5	Adam5.1315	17	NA	-0.956167	-0.0540215			TRUE
Adam5	Adam5.2057	17	NA	-1.01211	-0.0540215			TRUE
Adam5	Adam5.2186	17	NA	0.0031321	-0.0540215			TRUE
Adam5	Adam5.290	17	NA	-0.154409	-0.0540215			TRUE
Adam5	Adam5.409	17	NA	0.500891	-0.0540215			TRUE
Adam5	Adam5.539	17	NA	1.29453	-0.0540215			FALSE
Adam6a	Adam6a.2046	17	YES	-0.319231	0.123034			TRUE
Adam6a	Adam6a.2212	17	NA	0.402709	0.123034			TRUE
Adam6a	Adam6a.2286	17	NA	0.0714862	0.123034			TRUE
Adam6a	Adam6a.2354	17	NA	-0.0180293	0.123034			TRUE
Adam6a	Adam6a.528	17	NA	0.355121	0.123034			TRUE
Adam6a	Adam6a.542	17	NA	0.24615	0.123034			FALSE
Adam6b	Adam6b.1239	17	NA	-2.79425	-0.365099			TRUE
Adam6b	Adam6b.1545	17	NA	1.8408	-0.365099			TRUE
Adam6b	Adam6b.2098	17	NA	-1.5261	-0.365099			TRUE
Adam6b	Adam6b.461	17	NA	-0.143178	-0.365099			TRUE
Adam6b	Adam6b.509	17	NA	-0.735035	-0.365099			TRUE
Adam6b	Adam6b.685	17	NA	0.13477	-0.365099			TRUE
Adam6b	Adam6b.919	17	NA	0.667298	-0.365099			FALSE
Adam7	Adam7.167	17	NA	0.890396	-0.248012			TRUE
Adam7	Adam7.180	17	NA	0.204428	-0.248012			TRUE
Adam7	Adam7.1928	17	NA	-1.57517	-0.248012			TRUE
Adam7	Adam7.2852	17	NA	0.0234547	-0.248012			TRUE
Adam7	Adam7.2945	17	NA	-0.671414	-0.248012			TRUE
Adam7	Adam7.3185	17	NA	-0.623723	-0.248012			TRUE
Adam7	Adam7.554	17	NA	0.0159443	-0.248012			FALSE
Adam8	Adam8.1638	17	NA	0.213519	-0.221181			TRUE
Adam8	Adam8.2275	17	NA	-0.46682	-0.221181			TRUE
Adam8	Adam8.2673	17	NA	-0.384674	-0.221181			TRUE
Adam8	Adam8.3018	17	NA	-1.21224	-0.221181			TRUE
Adam8	Adam8.3040	17	NA	0.744313	-0.221181			FALSE
Adam9	Adam9.2671	17	NA	0.619627	-0.119547			TRUE
Adam9	Adam9.2679	17	NA	-0.0130816	-0.119547			TRUE
Adam9	Adam9.3631	17	NA	-0.216172	-0.119547			TRUE
Adam9	Adam9.3807	17	NA	-0.725531	-0.119547			TRUE
Adam9	Adam9.3860	17	NA	-1.24537	-0.119547			TRUE
Adam9	Adam9.881	17	NA	0.863249	-0.119547			FALSE
Adamdec1	Adamdec1.124	17	NA	0.951524	0.153518			TRUE
Adamdec1	Adamdec1.1446	17	NA	-0.475726	0.153518			TRUE
Adamdec1	Adamdec1.163	17	NA	0.122182	0.153518			TRUE
Adamdec1	Adamdec1.1704	17	NA	0.322546	0.153518			TRUE
Adamdec1	Adamdec1.1723	17	NA	0.520389	0.153518			TRUE
Adamdec1	Adamdec1.747	17	NA	-0.519805	0.153518			FALSE
Adamts1	Adamts1.2525	17	NA	-0.940701	-0.193473			TRUE
Adamts1	Adamts1.2588	17	NA	1.33293	-0.193473			TRUE
Adamts1	Adamts1.3878	17	NA	-3.14235	-0.193473			TRUE
Adamts1	Adamts1.4364	17	NA	0.430876	-0.193473			TRUE
Adamts1	Adamts1.4367	17	NA	0.0819636	-0.193473			TRUE
Adamts1	Adamts1.4443	17	NA	0.139232	-0.193473			TRUE
Adamts1	Adamts1.4687	17	NA	0.743739	-0.193473			FALSE
Adamts10	Adamts10.1922	17	YES	NA	-0.236667			TRUE
Adamts10	Adamts10.3204	17	NA	0.0209985	-0.236667			TRUE
Adamts10	Adamts10.3509	17	YES	NA	-0.236667			TRUE
Adamts10	Adamts10.3736	17	NA	-0.44263	-0.236667			TRUE
Adamts10	Adamts10.4080	17	NA	0.88341	-0.236667			TRUE
Adamts10	Adamts10.4081	17	NA	-1.40845	-0.236667			FALSE
Adamts12	Adamts12.1724	17	YES	NA	-0.649588			TRUE
Adamts12	Adamts12.2115	17	YES	-1.77547	-0.649588			TRUE
Adamts12	Adamts12.5083	17	NA	0.45562	-0.649588			TRUE
Adamts12	Adamts12.5321	17	NA	-0.597166	-0.649588			TRUE
Adamts12	Adamts12.5392	17	NA	0.349832	-0.649588			TRUE
Adamts12	Adamts12.5518	17	NA	-2.23974	-0.649588			TRUE
Adamts12	Adamts12.6031	17	NA	-0.0905998	-0.649588			FALSE
Adamts13	Adamts13.2151	17	NA	-1.24853	-0.774878			TRUE
Adamts13	Adamts13.2682	17	NA	-0.754666	-0.774878			TRUE
Adamts13	Adamts13.3093	17	NA	-1.11188	-0.774878			TRUE
Adamts13	Adamts13.3273V	17	NA	1.17231	-0.774878			TRUE
Adamts13	Adamts13.455	17	NA	-4.04235	-0.774878			TRUE
Adamts13	Adamts13.456	17	NA	-0.855502	-0.774878			TRUE
Adamts13	Adamts13.461	17	NA	1.41647	-0.774878			FALSE
Adamts14	Adamts14.1031	17	NA	-0.127408	-0.409369			TRUE
Adamts14	Adamts14.2017	17	NA	-0.029611	-0.409369			TRUE
Adamts14	Adamts14.2753	17	NA	-0.312343	-0.409369			TRUE
Adamts14	Adamts14.2814	17	NA	1.49487	-0.409369			TRUE
Adamts14	Adamts14.3587	18	YES	-5.66186	-0.409369			TRUE
Adamts14	Adamts14.4673	18	YES	0.560716	-0.409369			TRUE
Adamts14	Adamts14.695	18	YES	1.21005	-0.409369			FALSE
Adamts15	Adamts15.3558	18	YES	-0.180692	0.709786			TRUE
Adamts15	Adamts15.4442	18	YES	0.943936	0.709786			TRUE
Adamts15	Adamts15.4815	18	YES	0.202691	0.709786			TRUE
Adamts15	Adamts15.4920	18	YES	0.857178	0.709786			TRUE
Adamts15	Adamts15.5065	18	YES	1.49606	0.709786			TRUE
Adamts15	Adamts15.5500	18	YES	0.918779	0.709786			TRUE
Adamts15	Adamts15.5898	18	YES	0.730555	0.709786			FALSE
Adamts16	Adamts16.1105	18	YES	0.227367	1.20284			TRUE
Adamts16	Adamts16.1106	18	YES	1.77616	1.20284			TRUE
Adamts16	Adamts16.1778	18	YES	-0.298812	1.20284			TRUE
Adamts16	Adamts16.2374	18	YES	1.98047	1.20284			TRUE
Adamts16	Adamts16.2536	18	YES	1.95062	1.20284			TRUE
Adamts16	Adamts16.4913	18	YES	0.673825	1.20284			TRUE
Adamts16	Adamts16.88	18	YES	2.11023	1.20284			FALSE
Adamts17	Adamts17.2499	18	YES	0.0722677	0.579246			TRUE
Adamts17	Adamts17.3566	18	YES	1.34684	0.579246			TRUE
Adamts17	Adamts17.3952	18	YES	1.57482	0.579246			TRUE
Adamts17	Adamts17.5161	18	YES	-0.713766	0.579246			TRUE
Adamts17	Adamts17.5526	18	YES	0.199551	0.579246			TRUE
Adamts17	Adamts17.5792	18	YES	1.54925	0.579246			TRUE
Adamts17	Adamts17.836	18	YES	0.0257601	0.579246			FALSE
Adamts18	Adamts18.2034	18	YES	2.40204	0.583793			TRUE
Adamts18	Adamts18.3910	18	YES	0.492248	0.583793			TRUE
Adamts18	Adamts18.3978	18	YES	-0.0867504	0.583793			TRUE
Adamts18	Adamts18.4044	18	YES	0.747927	0.583793			TRUE
Adamts18	Adamts18.4461	18	YES	-0.0417815	0.583793			TRUE
Adamts18	Adamts18.4487	18	YES	0.113013	0.583793			TRUE
Adamts18	Adamts18.4605	18	YES	0.459849	0.583793			FALSE
Adamts19	Adamts19.2251	18	YES	0.606527	0.309477			TRUE
Adamts19	Adamts19.2338	18	YES	-0.0336808	0.309477			TRUE
Adamts19	Adamts19.3842	18	YES	0.158266	0.309477			TRUE
Adamts19	Adamts19.4004	18	YES	-0.195236	0.309477			TRUE
Adamts19	Adamts19.4212	18	YES	0.868656	0.309477			TRUE
Adamts19	Adamts19.4385	18	YES	-0.799041	0.309477			TRUE
Adamts19	Adamts19.4590	18	YES	1.56084	0.309477			FALSE
Adamts2	Adamts2.2389	18	YES	-3.33952	0.17132			TRUE
Adamts2	Adamts2.2531	18	YES	0.603324	0.17132			TRUE
Adamts2	Adamts2.2560	18	YES	-0.113426	0.17132			TRUE
Adamts2	Adamts2.2572	18	YES	0.309854	0.17132			TRUE
Adamts2	Adamts2.3705	18	YES	1.69533	0.17132			TRUE
Adamts2	Adamts2.632	18	YES	1.94872	0.17132			TRUE
Adamts2	Adamts2.964	18	YES	0.0949514	0.17132			FALSE
Adamts20	Adamts20.1109	18	YES	3.01134	0.204976			TRUE
Adamts20	Adamts20.1411	18	YES	0.30471	0.204976			TRUE
Adamts20	Adamts20.1501	18	YES	0.344423	0.204976			TRUE
Adamts20	Adamts20.720	18	YES	0.250445	0.204976			TRUE
Adamts20	Adamts20.769	18	YES	-1.28093	0.204976			TRUE
Adamts20	Adamts20.835	18	YES	0.187271	0.204976			TRUE
Adamts20	Adamts20.981	18	YES	-1.38243	0.204976			FALSE
Adamts3	Adamts3.2235	18	YES	1.12436	-1.00043			TRUE
Adamts3	Adamts3.529	18	YES	-0.779067	-1.00043			TRUE
Adamts3	Adamts3.5990	18	YES	-1.9256	-1.00043			TRUE
Adamts3	Adamts3.6267	18	YES	-0.298405	-1.00043			TRUE
Adamts3	Adamts3.6740	18	YES	-0.69331	-1.00043			TRUE
Adamts3	Adamts3.6952	18	YES	-0.761434	-1.00043			TRUE
Adamts3	Adamts3.7127	18	YES	-3.66954	-1.00043			FALSE
Adamts4	Adamts4.1442	18	YES	1.17887	1.34543			TRUE
Adamts4	Adamts4.22	18	YES	2.1475	1.34543			TRUE
Adamts4	Adamts4.3332	18	YES	0.698859	1.34543			TRUE
Adamts4	Adamts4.3489	18	YES	2.96187	1.34543			TRUE
Adamts4	Adamts4.3630	18	YES	0.301879	1.34543			TRUE
Adamts4	Adamts4.3631	18	YES	0.934696	1.34543			TRUE
Adamts4	Adamts4.3633	18	YES	1.19434	1.34543			FALSE
Adamts5	Adamts5.2839	18	YES	4.53384	1.12667			TRUE
Adamts5	Adamts5.5571	18	YES	-0.0963952	1.12667			TRUE
Adamts5	Adamts5.5927	18	YES	1.77673	1.12667			TRUE
Adamts5	Adamts5.6077	18	YES	-0.0790952	1.12667			TRUE
Adamts5	Adamts5.7125	18	YES	-0.110333	1.12667			TRUE
Adamts5	Adamts5.7407	18	YES	1.71536	1.12667			TRUE
Adamts5	Adamts5.7699	18	YES	0.146563	1.12667			FALSE
Adamts6	Adamts6.1852	18	YES	1.20721	0.6318			TRUE
Adamts6	Adamts6.3684	18	YES	0.881059	0.6318			TRUE
Adamts6	Adamts6.3901	18	YES	0.157929	0.6318			TRUE
Adamts6	Adamts6.4179	18	YES	-0.174882	0.6318			TRUE
Adamts6	Adamts6.4180	18	YES	-0.0228452	0.6318			TRUE
Adamts6	Adamts6.4270	18	YES	2.1208	0.6318			TRUE
Adamts6	Adamts6.63	18	YES	0.253327	0.6318			FALSE
Adamts7	Adamts7.1086	18	YES	0.312818	0.155459			TRUE
Adamts7	Adamts7.1669	18	YES	-0.196257	0.155459			TRUE
Adamts7	Adamts7.2359	18	YES	0.939915	0.155459			TRUE
Adamts7	Adamts7.2930	18	YES	3.61924	0.155459			TRUE
Adamts7	Adamts7.3752	18	YES	-0.402033	0.155459			TRUE
Adamts7	Adamts7.5329	18	YES	-0.316329	0.155459			TRUE
Adamts7	Adamts7.827	18	YES	-2.86914	0.155459			FALSE
Adamts8	Adamts8.1351	18	YES	1.52501	0.573735			TRUE
Adamts8	Adamts8.1748	18	YES	0.177437	0.573735			TRUE
Adamts8	Adamts8.3060	18	YES	0.204638	0.573735			TRUE
Adamts8	Adamts8.3483	18	YES	0.721924	0.573735			TRUE
Adamts8	Adamts8.3581	18	YES	0.0242576	0.573735			TRUE
Adamts8	Adamts8.842	18	YES	0.789146	0.573735			FALSE
Adamts9	Adamts9.2220	18	YES	1.13927	0.570476			TRUE
Adamts9	Adamts9.3347	18	YES	0.383371	0.570476			TRUE
Adamts9	Adamts9.5479	18	YES	0.387914	0.570476			TRUE
Adamts9	Adamts9.6116	18	YES	0.817561	0.570476			TRUE
Adamts9	Adamts9.6472	18	YES	0.156314	0.570476			TRUE
Adamts9	Adamts9.6598	18	YES	0.74297	0.570476			TRUE
Adamts9	Adamts9.7820	18	YES	0.365928	0.570476			FALSE
Adamtsl1	Adamtsl1.3991V	18	YES	-6.3621	-0.629023			TRUE
Adamtsl1	Adamtsl1.5819V	18	YES	0.168073	-0.629023			TRUE
Adamtsl1	Adamtsl1.7057V	18	YES	-0.832172	-0.629023			TRUE
Adamtsl1	Adamtsl1.7167V	18	YES	1.45474	-0.629023			TRUE
Adamtsl1	Adamtsl1.7168V	18	YES	-0.73638	-0.629023			TRUE
Adamtsl1	Adamtsl1.7191V	18	YES	1.59497	-0.629023			TRUE
Adamtsl1	Adamtsl1.7192V	18	YES	0.309708	-0.629023			FALSE
Adamtsl2	Adamtsl2.144	18	YES	-0.16062	1.06668			TRUE
Adamtsl2	Adamtsl2.1617	18	YES	1.12479	1.06668			TRUE
Adamtsl2	Adamtsl2.1704	18	YES	2.35087	1.06668			TRUE
Adamtsl2	Adamtsl2.2481	18	YES	1.58396	1.06668			TRUE
Adamtsl2	Adamtsl2.2538	18	YES	1.19838	1.06668			TRUE
Adamtsl2	Adamtsl2.537	18	YES	-0.792069	1.06668			TRUE
Adamtsl2	Adamtsl2.839	18	YES	2.16147	1.06668			FALSE
Adamtsl3	Adamtsl3.1090	18	YES	0.289315	0.045886			TRUE
Adamtsl3	Adamtsl3.5511	18	YES	-1.23174	0.045886			TRUE
Adamtsl3	Adamtsl3.6050	18	YES	0.101521	0.045886			TRUE
Adamtsl3	Adamtsl3.6119	18	YES	-0.227937	0.045886			TRUE
Adamtsl3	Adamtsl3.6764	18	YES	1.95349	0.045886			TRUE
Adamtsl3	Adamtsl3.6896	18	YES	-0.650617	0.045886			TRUE
Adamtsl3	Adamtsl3.7109	18	YES	0.0871725	0.045886			FALSE
Adamtsl4	Adamtsl4.1837	18	YES	1.41683	0.567057			TRUE
Adamtsl4	Adamtsl4.2964	18	YES	1.50432	0.567057			TRUE
Adamtsl4	Adamtsl4.3525	18	YES	-0.419142	0.567057			TRUE
Adamtsl4	Adamtsl4.3684	18	YES	-0.174839	0.567057			TRUE
Adamtsl4	Adamtsl4.3965	18	YES	1.15398	0.567057			TRUE
Adamtsl4	Adamtsl4.3989	18	YES	0.3245	0.567057			TRUE
Adamtsl4	Adamtsl4.3997	18	YES	0.163763	0.567057			FALSE
Adamtsl5	Adamtsl5.1919	18	YES	0.320951	-0.214236			TRUE
Adamtsl5	Adamtsl5.2405V	18	YES	0.402059	-0.214236			TRUE
Adamtsl5	Adamtsl5.2848V	18	YES	0.0413439	-0.214236			TRUE
Adamtsl5	Adamtsl5.2853V	18	YES	0.250754	-0.214236			TRUE
Adamtsl5	Adamtsl5.501	18	YES	0.296051	-0.214236			TRUE
Adamtsl5	Adamtsl5.502	18	YES	-2.01347	-0.214236			TRUE
Adamtsl5	Adamtsl5.535	18	YES	-0.797338	-0.214236			FALSE
Adgb	Adgb.1282	18	YES	1.22077	0.195383			TRUE
Adgb	Adgb.1543	18	YES	0.190909	0.195383			TRUE
Adgb	Adgb.1859	18	YES	-0.807679	0.195383			TRUE
Adgb	Adgb.2368	18	YES	0.067792	0.195383			TRUE
Adgb	Adgb.2624	18	YES	0.646096	0.195383			TRUE
Adgb	Adgb.4910	18	YES	0.532258	0.195383			TRUE
Adgb	Adgb.622	18	YES	-0.482464	0.195383			FALSE
Aebp1	Aebp1.1651	18	YES	0.278637	2.05363			TRUE
Aebp1	Aebp1.1977	18	YES	-0.0336644	2.05363			TRUE
Aebp1	Aebp1.3147	18	YES	0.255951	2.05363			TRUE
Aebp1	Aebp1.3444	18	YES	-1.09589	2.05363			TRUE
Aebp1	Aebp1.689	18	YES	-0.376126	2.05363			TRUE
Aebp1	Aebp1.918	18	YES	13.2929	2.05363			FALSE
AF366264	AF366264.1379	18	YES	-1.43764	-0.548157			TRUE
AF366264	AF366264.1550	18	YES	0.0955855	-0.548157			TRUE
AF366264	AF366264.1633	18	YES	-0.417532	-0.548157			TRUE
AF366264	AF366264.2455	18	YES	-0.521994	-0.548157			TRUE
AF366264	AF366264.255	18	YES	-1.0295	-0.548157			TRUE
AF366264	AF366264.2720	18	YES	-0.0440229	-0.548157			TRUE
AF366264	AF366264.2729	18	YES	-0.481995	-0.548157			FALSE
Afg3l1	Afg3l1.1675	18	YES	-1.78827	0.0267003			TRUE
Afg3l1	Afg3l1.250	18	YES	0.364806	0.0267003			TRUE
Afg3l1	Afg3l1.2507	18	YES	0.0672555	0.0267003			TRUE
Afg3l1	Afg3l1.2684	18	YES	1.17179	0.0267003			TRUE
Afg3l1	Afg3l1.4069	18	YES	0.965259	0.0267003			TRUE
Afg3l1	Afg3l1.4186	18	YES	0.936694	0.0267003			TRUE
Afg3l1	Afg3l1.549	18	YES	-1.53064	0.0267003			FALSE
Afg3l2	Afg3l2.2207	18	YES	-1.79432	-0.439468			TRUE
Afg3l2	Afg3l2.2339	18	YES	-0.334043	-0.439468			TRUE
Afg3l2	Afg3l2.623	18	YES	0.61049	-0.439468			TRUE
Afg3l2	Afg3l2.671	18	YES	1.0603	-0.439468			TRUE
Afg3l2	Afg3l2.686	18	YES	-1.06746	-0.439468			TRUE
Afg3l2	Afg3l2.719	18	YES	-1.11178	-0.439468			FALSE
Afmid	Afmid.1397	18	YES	1.34225	1.54639			TRUE
Afmid	Afmid.1477	18	YES	0.59282	1.54639			TRUE
Afmid	Afmid.1915	18	YES	2.0483	1.54639			TRUE
Afmid	Afmid.2091	18	YES	0.912656	1.54639			TRUE
Afmid	Afmid.445	18	YES	0.870832	1.54639			TRUE
Afmid	Afmid.781	18	YES	3.20008	1.54639			TRUE
Afmid	Afmid.907	18	YES	1.85777	1.54639			FALSE
Aga	Aga.1135	18	YES	0.483304	0.666331			TRUE
Aga	Aga.1243	18	YES	-0.287752	0.666331			TRUE
Aga	Aga.647	18	YES	0.638972	0.666331			TRUE
Aga	Aga.723	18	YES	-0.095907	0.666331			TRUE
Aga	Aga.904	18	YES	2.97393	0.666331			TRUE
Aga	Aga.911	18	YES	0.588465	0.666331			TRUE
Aga	Aga.966	18	YES	0.363302	0.666331			FALSE
Agbl1	Agbl1.1201	18	YES	-0.290743	-0.154225			TRUE
Agbl1	Agbl1.1617	18	YES	0.12039	-0.154225			TRUE
Agbl1	Agbl1.1809	18	YES	1.33985	-0.154225			TRUE
Agbl1	Agbl1.3306V	18	YES	-1.35414	-0.154225			TRUE
Agbl1	Agbl1.425V	18	YES	NA	-0.154225			TRUE
Agbl1	Agbl1.782	18	YES	0.0716774	-0.154225			TRUE
Agbl1	Agbl1.984	18	YES	-0.812383	-0.154225			FALSE
Agbl2	Agbl2.1542	18	YES	2.92327	0.0539462			TRUE
Agbl2	Agbl2.2329	18	YES	0.891418	0.0539462			TRUE
Agbl2	Agbl2.3098V	18	YES	-1.67829	0.0539462			TRUE
Agbl2	Agbl2.3326V	18	YES	-0.50764	0.0539462			TRUE
Agbl2	Agbl2.3347V	18	YES	-1.27447	0.0539462			TRUE
Agbl2	Agbl2.3372V	18	YES	0.226065	0.0539462			TRUE
Agbl2	Agbl2.3539V	18	YES	-0.202726	0.0539462			FALSE
Agbl3	Agbl3.1996	18	YES	0.105668	0.249373			TRUE
Agbl3	Agbl3.2721	18	YES	0.0466726	0.249373			TRUE
Agbl3	Agbl3.2949	18	YES	0.673077	0.249373			TRUE
Agbl3	Agbl3.3124	18	YES	-0.0117457	0.249373			TRUE
Agbl3	Agbl3.3221	18	YES	-1.15662	0.249373			TRUE
Agbl3	Agbl3.3229	18	YES	1.85532	0.249373			TRUE
Agbl3	Agbl3.662	18	YES	0.233237	0.249373			FALSE
Agbl4	Agbl4.1348V	18	YES	1.35839	0.259718			TRUE
Agbl4	Agbl4.1465V	18	YES	0.0859484	0.259718			TRUE
Agbl4	Agbl4.1466V	18	YES	-0.22155	0.259718			TRUE
Agbl4	Agbl4.1920V	18	YES	0.691208	0.259718			TRUE
Agbl4	Agbl4.409	18	YES	0.331746	0.259718			TRUE
Agbl4	Agbl4.416	18	YES	-1.84895	0.259718			TRUE
Agbl4	Agbl4.941	18	YES	1.42123	0.259718			FALSE
Agbl5	Agbl5.1509	18	YES	0.543811	0.733899			TRUE
Agbl5	Agbl5.1658	18	YES	2.32938	0.733899			TRUE
Agbl5	Agbl5.308	18	YES	0.426958	0.733899			TRUE
Agbl5	Agbl5.377	18	YES	0.685698	0.733899			TRUE
Agbl5	Agbl5.842	18	YES	0.894934	0.733899			TRUE
Agbl5	Agbl5.893	18	YES	-0.000270733	0.733899			TRUE
Agbl5	Agbl5.965	18	YES	0.256777	0.733899			FALSE
Agtpbp1	Agtpbp1.1216	18	YES	0.783783	0.68708			TRUE
Agtpbp1	Agtpbp1.1798	18	YES	-0.644832	0.68708			TRUE
Agtpbp1	Agtpbp1.2185	18	YES	1.10709	0.68708			TRUE
Agtpbp1	Agtpbp1.2192	18	YES	2.21176	0.68708			TRUE
Agtpbp1	Agtpbp1.265	18	YES	0.208989	0.68708			TRUE
Agtpbp1	Agtpbp1.340	18	YES	0.455695	0.68708			FALSE
Amz1	Amz1.2084	18	YES	-0.798355	0.438795			TRUE
Amz1	Amz1.2085	18	YES	-0.14691	0.438795			TRUE
Amz1	Amz1.2161	18	YES	0.241229	0.438795			TRUE
Amz1	Amz1.2629	18	YES	0.276837	0.438795			TRUE
Amz1	Amz1.2633	18	YES	1.22642	0.438795			TRUE
Amz1	Amz1.2657	18	YES	-0.0082465	0.438795			TRUE
Amz1	Amz1.589	18	YES	2.28059	0.438795			FALSE
Amz2	Amz2.1429V	18	YES	-1.01834	0.062443			TRUE
Amz2	Amz2.1430V	18	YES	1.15362	0.062443			TRUE
Amz2	Amz2.1451V	18	YES	2.72551	0.062443			TRUE
Amz2	Amz2.1571V	18	YES	-0.514151	0.062443			TRUE
Amz2	Amz2.1694V	18	YES	-0.433851	0.062443			TRUE
Amz2	Amz2.1697V	18	YES	-1.10549	0.062443			TRUE
Amz2	Amz2.994	18	YES	-0.370203	0.062443			FALSE
Anpep	Anpep.2229	18	YES	2.78932	1.10715			TRUE
Anpep	Anpep.2352	18	YES	1.75678	1.10715			TRUE
Anpep	Anpep.2478	18	YES	0.736439	1.10715			TRUE
Anpep	Anpep.2847	18	YES	2.02376	1.10715			TRUE
Anpep	Anpep.3229	18	YES	-0.838125	1.10715			TRUE
Anpep	Anpep.3402	18	YES	0.508038	1.10715			TRUE
Anpep	Anpep.3613	18	YES	0.773871	1.10715			FALSE
Apeh	Apeh.1595	18	YES	2.70941	0.030395			TRUE
Apeh	Apeh.2017	18	YES	0.552213	0.030395			TRUE
Apeh	Apeh.2358	18	YES	-0.190902	0.030395			TRUE
Apeh	Apeh.414	18	YES	1.12334	0.030395			TRUE
Apeh	Apeh.639	18	YES	-3.58793	0.030395			TRUE
Apeh	Apeh.643	18	YES	-0.423763	0.030395			FALSE
Aph1a	Aph1a.1689V	18	YES	1.4514	0.567143			TRUE
Aph1a	Aph1a.1798V	18	YES	0.807441	0.567143			TRUE
Aph1a	Aph1a.1941V	18	YES	-0.638104	0.567143			TRUE
Aph1a	Aph1a.2270V	18	YES	0.945507	0.567143			TRUE
Aph1a	Aph1a.2887V	18	YES	1.20252	0.567143			TRUE
Aph1a	Aph1a.2893V	18	YES	-0.110876	0.567143			TRUE
Aph1a	Aph1a.584	18	YES	0.312115	0.567143			FALSE
Aph1b	Aph1b.1867	18	YES	-0.405661	0.349176			TRUE
Aph1b	Aph1b.2945	18	YES	0.959542	0.349176			TRUE
Aph1b	Aph1b.3270	18	YES	1.09197	0.349176			TRUE
Aph1b	Aph1b.3272	18	YES	0.0269978	0.349176			TRUE
Aph1b	Aph1b.3522	18	YES	1.46293	0.349176			TRUE
Aph1b	Aph1b.3740	18	YES	0.403456	0.349176			TRUE
Aph1b	Aph1b.3911	18	YES	-1.095	0.349176			FALSE
Aph1c	Aph1c.1378	18	YES	0.890416	0.205744			TRUE
Aph1c	Aph1c.289	18	YES	0.980521	0.205744			TRUE
Aph1c	Aph1c.3178	18	YES	2.04384	0.205744			TRUE
Aph1c	Aph1c.3197	18	YES	-0.884041	0.205744			TRUE
Aph1c	Aph1c.3542	18	YES	-0.460638	0.205744			TRUE
Aph1c	Aph1c.4449	18	YES	-0.924281	0.205744			TRUE
Aph1c	Aph1c.5171	18	YES	-0.205613	0.205744			FALSE
Arxes2	Arxes2.1058V	18	YES	-0.387059	0.486389			TRUE
Arxes2	Arxes2.1139	18	YES	1.83823	0.486389			TRUE
Arxes2	Arxes2.1193V	18	YES	-0.601837	0.486389			TRUE
Arxes2	Arxes2.1277	18	YES	0.254739	0.486389			TRUE
Arxes2	Arxes2.1418	18	YES	1.81304	0.486389			TRUE
Arxes2	Arxes2.1427V	18	YES	1.15617	0.486389			TRUE
Arxes2	Arxes2.1484	18	YES	-0.214269	0.486389			TRUE
Arxes2	Arxes2.406	18	YES	-0.184947	0.486389			TRUE
Arxes2	Arxes2.407	18	YES	1.52953	0.486389			TRUE
Arxes2	Arxes2.718V	18	YES	-1.17701	0.486389			TRUE
Arxes2	Arxes2.719V	18	YES	0.462408	0.486389			TRUE
Arxes2	Arxes2.911	18	YES	1.34767	0.486389			FALSE
Asprv1	Asprv1.1254	18	YES	-0.398282	0.0237973			TRUE
Asprv1	Asprv1.1478	18	YES	0.496521	0.0237973			TRUE
Asprv1	Asprv1.1479	18	YES	0.551464	0.0237973			TRUE
Asprv1	Asprv1.258	18	YES	-1.49788	0.0237973			TRUE
Asprv1	Asprv1.350	18	YES	-1.06409	0.0237973			TRUE
Asprv1	Asprv1.542	18	YES	0.719448	0.0237973			TRUE
Asprv1	Asprv1.692	18	YES	1.3594	0.0237973			FALSE
Asrgl1	Asrgl1.1093	18	YES	-0.271611	0.824197			TRUE
Asrgl1	Asrgl1.1114	18	YES	-1.73074	0.824197			TRUE
Asrgl1	Asrgl1.1435	18	YES	2.95022	0.824197			TRUE
Asrgl1	Asrgl1.1479	18	YES	-1.16653	0.824197			TRUE
Asrgl1	Asrgl1.1598	18	YES	2.54182	0.824197			TRUE
Asrgl1	Asrgl1.1606	18	YES	1.30074	0.824197			TRUE
Asrgl1	Asrgl1.1968	18	YES	2.14548	0.824197			FALSE
Astl	Astl.120	18	YES	1.86038	0.800909			TRUE
Astl	Astl.2113	18	YES	1.05896	0.800909			TRUE
Astl	Astl.2186	18	YES	1.33911	0.800909			TRUE
Astl	Astl.443	19	NA	-0.28261	0.800909			TRUE
Astl	Astl.615	19	NA	0.171121	0.800909			TRUE
Astl	Astl.852	19	NA	0.658488	0.800909			FALSE
Atg4a	Atg4a.1582	19	NA	0.492673	0.1077			TRUE
Atg4a	Atg4a.1620	19	NA	-1.07574	0.1077			TRUE
Atg4a	Atg4a.1631	19	NA	-0.196527	0.1077			TRUE
Atg4a	Atg4a.1705	19	NA	1.02585	0.1077			TRUE
Atg4a	Atg4a.1997	19	NA	-0.161172	0.1077			TRUE
Atg4a	Atg4a.74	19	NA	0.366057	0.1077			TRUE
Atg4a	Atg4a.895	19	NA	0.302761	0.1077			FALSE
Atg4b	Atg4b.1241	19	NA	0.789131	0.360872			TRUE
Atg4b	Atg4b.170	19	NA	-0.597045	0.360872			TRUE
Atg4b	Atg4b.1794	19	NA	-0.620018	0.360872			TRUE
Atg4b	Atg4b.2947	19	NA	1.45287	0.360872			TRUE
Atg4b	Atg4b.2948	19	NA	0.789536	0.360872			TRUE
Atg4b	Atg4b.2953	19	NA	0.351654	0.360872			TRUE
Atg4b	Atg4b.457	19	NA	0.359978	0.360872			FALSE
Atg4c	Atg4c.2292	19	NA	1.18559	0.539577			TRUE
Atg4c	Atg4c.2520	19	NA	0.785912	0.539577			TRUE
Atg4c	Atg4c.2575	19	NA	0.00684026	0.539577			TRUE
Atg4c	Atg4c.593	19	NA	0.0254942	0.539577			TRUE
Atg4c	Atg4c.594	19	NA	0.694044	0.539577			FALSE
Atg4d	Atg4d.1068	19	NA	0.0220924	0.0667501			TRUE
Atg4d	Atg4d.1198	19	NA	0.437596	0.0667501			TRUE
Atg4d	Atg4d.1585	19	NA	0.28637	0.0667501			TRUE
Atg4d	Atg4d.1893	19	NA	0.767269	0.0667501			TRUE
Atg4d	Atg4d.1899	19	NA	-0.815806	0.0667501			TRUE
Atg4d	Atg4d.2425	19	NA	-0.225248	0.0667501			TRUE
Atg4d	Atg4d.77	19	NA	-0.00502356	0.0667501			FALSE
Atp6ap2	Atp6ap2.1187	19	NA	-2.20608	-0.719642			TRUE
Atp6ap2	Atp6ap2.1233	19	NA	-1.6656	-0.719642			TRUE
Atp6ap2	Atp6ap2.1342	19	NA	0.612359	-0.719642			TRUE
Atp6ap2	Atp6ap2.172	19	NA	-0.303535	-0.719642			TRUE
Atp6ap2	Atp6ap2.1983	19	NA	-0.805532	-0.719642			TRUE
Atp6ap2	Atp6ap2.2026	19	NA	0.0960342	-0.719642			TRUE
Atp6ap2	Atp6ap2.2215	19	NA	-0.765136	-0.719642			FALSE
Atxn3	Atxn3.328	19	NA	-0.906294	0.305485			TRUE
Atxn3	Atxn3.389	19	NA	1.13496	0.305485			TRUE
Atxn3	Atxn3.506	19	NA	-0.400822	0.305485			TRUE
Atxn3	Atxn3.552	19	NA	1.65397	0.305485			TRUE
Atxn3	Atxn3.554	19	NA	0.612072	0.305485			TRUE
Atxn3	Atxn3.938	19	NA	-0.260978	0.305485			FALSE
Bace1	Bace1.2169	19	NA	0.379331	0.0391577			TRUE
Bace1	Bace1.2455	19	NA	0.0701089	0.0391577			TRUE
Bace1	Bace1.2585	19	NA	0.840098	0.0391577			TRUE
Bace1	Bace1.2785	19	NA	0.650291	0.0391577			TRUE
Bace1	Bace1.3654	19	NA	-1.41596	0.0391577			TRUE
Bace1	Bace1.3655	19	NA	0.650479	0.0391577			TRUE
Bace1	Bace1.3875	19	NA	-0.900243	0.0391577			FALSE
Bace2	Bace2.1784	19	NA	0.210433	0.269799			TRUE
Bace2	Bace2.1875	19	NA	-0.142377	0.269799			TRUE
Bace2	Bace2.1996	19	NA	0.267266	0.269799			TRUE
Bace2	Bace2.2028	19	NA	0.494811	0.269799			TRUE
Bace2	Bace2.2456	19	NA	0.123278	0.269799			TRUE
Bace2	Bace2.867	19	NA	0.665381	0.269799			FALSE
Bap1	Bap1.1476	19	NA	-1.52696	-1.83232			TRUE
Bap1	Bap1.2093	19	NA	-3.03095	-1.83232			TRUE
Bap1	Bap1.2139	19	NA	-1.91358	-1.83232			TRUE
Bap1	Bap1.2380	19	NA	-3.45091	-1.83232			TRUE
Bap1	Bap1.2589	19	NA	-2.10246	-1.83232			TRUE
Bap1	Bap1.3349	19	NA	-0.652261	-1.83232			TRUE
Bap1	Bap1.3350	19	NA	-0.149088	-1.83232			FALSE
BC051665	BC051665.1270	19	NA	0.0439481	-0.0286115			TRUE
BC051665	BC051665.1271	19	NA	-0.897363	-0.0286115			TRUE
BC051665	BC051665.1312	19	NA	-0.387695	-0.0286115			TRUE
BC051665	BC051665.299	19	NA	1.28085	-0.0286115			TRUE
BC051665	BC051665.529	19	NA	0.074563	-0.0286115			TRUE
BC051665	BC051665.728	19	NA	-0.285973	-0.0286115			FALSE
Blmh	Blmh.1377V	19	NA	1.37473	0.643498			TRUE
Blmh	Blmh.1884V	19	NA	1.34248	0.643498			TRUE
Blmh	Blmh.535	19	NA	-0.606202	0.643498			TRUE
Blmh	Blmh.671V	19	NA	0.31436	0.643498			TRUE
Blmh	Blmh.693V	19	NA	0.464109	0.643498			TRUE
Blmh	Blmh.705V	19	NA	0.697408	0.643498			TRUE
Blmh	Blmh.744V	19	NA	0.917598	0.643498			FALSE
Bmp1	Bmp1.1305	19	NA	0.704628	-0.421574			TRUE
Bmp1	Bmp1.2742	19	NA	-3.1049	-0.421574			TRUE
Bmp1	Bmp1.3532	19	NA	1.19513	-0.421574			TRUE
Bmp1	Bmp1.3536	19	NA	0.46831	-0.421574			TRUE
Bmp1	Bmp1.355	19	NA	-0.668316	-0.421574			TRUE
Bmp1	Bmp1.3655	19	NA	-1.92343	-0.421574			TRUE
Bmp1	Bmp1.756	19	NA	0.377557	-0.421574			FALSE
Bphl	Bphl.1073	19	NA	0.392733	0.211823			TRUE
Bphl	Bphl.1170	19	NA	-0.525739	0.211823			TRUE
Bphl	Bphl.1171	19	NA	-0.274814	0.211823			TRUE
Bphl	Bphl.465	19	NA	0.247743	0.211823			TRUE
Bphl	Bphl.557	19	NA	0.714428	0.211823			TRUE
Bphl	Bphl.879	19	NA	1.00885	0.211823			TRUE
Bphl	Bphl.923	19	NA	-0.0804387	0.211823			FALSE
Brcc3	Brcc3.288	19	NA	-0.509714	-0.18398			TRUE
Brcc3	Brcc3.354	19	NA	0.572067	-0.18398			TRUE
Brcc3	Brcc3.487	19	NA	-3.70156	-0.18398			TRUE
Brcc3	Brcc3.634	19	NA	0.993254	-0.18398			TRUE
Brcc3	Brcc3.635	19	NA	0.752175	-0.18398			TRUE
Brcc3	Brcc3.807	19	NA	0.789897	-0.18398			FALSE
C1ra	C1ra.1906	19	NA	-0.445142	0.00531242			TRUE
C1ra	C1ra.1961	19	NA	-0.133937	0.00531242			TRUE
C1ra	C1ra.2361	19	NA	0.665011	0.00531242			TRUE
C1ra	C1ra.2364	19	NA	-0.0770551	0.00531242			TRUE
C1ra	C1ra.2500	19	NA	0.893739	0.00531242			TRUE
C1ra	C1ra.538	19	NA	-0.870742	0.00531242			FALSE
C1rb	C1rb.1204	19	NA	-1.05476	-0.49269			TRUE
C1rb	C1rb.1900	19	NA	-1.86378	-0.49269			TRUE
C1rb	C1rb.1958	19	NA	0.650624	-0.49269			TRUE
C1rb	C1rb.870	19	NA	0.0423727	-0.49269			TRUE
C1rb	C1rb.918	19	NA	-0.237916	-0.49269			FALSE
C1rl	C1rl.1715	19	NA	0.488339	0.242591			TRUE
C1rl	C1rl.2611	19	NA	-0.860156	0.242591			TRUE
C1rl	C1rl.2613	19	NA	0.67834	0.242591			TRUE
C1rl	C1rl.2614	19	NA	0.379738	0.242591			TRUE
C1rl	C1rl.2620	19	NA	0.706778	0.242591			TRUE
C1rl	C1rl.2621	19	NA	0.0702743	0.242591			TRUE
C1rl	C1rl.2627	19	NA	0.234823	0.242591			FALSE
C1s	C1s.1627	19	NA	-0.888398	-0.430983			TRUE
C1s	C1s.170	19	NA	-0.353185	-0.430983			TRUE
C1s	C1s.1992	19	NA	0.45671	-0.430983			TRUE
C1s	C1s.2508	19	NA	-1.6692	-0.430983			TRUE
C1s	C1s.2805	19	NA	0.739682	-0.430983			TRUE
C1s	C1s.2818	19	NA	-1.15958	-0.430983			TRUE
C1s	C1s.927	19	NA	-0.142907	-0.430983			FALSE
C2	C2.1509	19	NA	-0.198312	-0.0356977			TRUE
C2	C2.1652	19	NA	1.26102	-0.0356977			TRUE
C2	C2.2109	19	NA	-0.0954271	-0.0356977			TRUE
C2	C2.2118	19	NA	-0.34221	-0.0356977			TRUE
C2	C2.618	19	NA	0.428128	-0.0356977			TRUE
C2	C2.793	19	NA	-1.26739	-0.0356977			FALSE
Capn1	Capn1.1130	19	NA	-0.480798	-0.743069			TRUE
Capn1	Capn1.1800	19	NA	-1.64157	-0.743069			TRUE
Capn1	Capn1.1959	19	NA	-2.87833	-0.743069			TRUE
Capn1	Capn1.2634	19	NA	0.71815	-0.743069			TRUE
Capn1	Capn1.3016	19	NA	-0.708906	-0.743069			TRUE
Capn1	Capn1.3020	19	NA	-0.120367	-0.743069			TRUE
Capn1	Capn1.3021	19	NA	-0.0896654	-0.743069			FALSE
Capn10	Capn10.129	19	NA	-0.131566	0.0976983			TRUE
Capn10	Capn10.2401	19	NA	0.204556	0.0976983			TRUE
Capn10	Capn10.2702	19	NA	0.878773	0.0976983			TRUE
Capn10	Capn10.2820	19	NA	-0.00696024	0.0976983			TRUE
Capn10	Capn10.2825	19	NA	-0.182436	0.0976983			TRUE
Capn10	Capn10.2866	19	NA	-0.276893	0.0976983			TRUE
Capn10	Capn10.657	19	NA	0.198415	0.0976983			FALSE
Capn11	Capn11.2401	19	NA	0.80226	0.0999956			TRUE
Capn11	Capn11.2553	19	NA	1.5357	0.0999956			TRUE
Capn11	Capn11.2557	19	NA	0.26926	0.0999956			TRUE
Capn11	Capn11.259	19	NA	-2.26802	0.0999956			TRUE
Capn11	Capn11.35	19	NA	0.513136	0.0999956			TRUE
Capn11	Capn11.827	19	NA	-0.252362	0.0999956			FALSE
Capn12	Capn12.1068	19	NA	-0.880009	-0.404466			TRUE
Capn12	Capn12.2543	19	NA	-1.11749	-0.404466			TRUE
Capn12	Capn12.2544	19	NA	-1.26331	-0.404466			TRUE
Capn12	Capn12.2752	19	NA	2.41756	-0.404466			TRUE
Capn12	Capn12.2773	19	NA	-1.50956	-0.404466			TRUE
Capn12	Capn12.2796	19	NA	-0.233184	-0.404466			TRUE
Capn12	Capn12.2801	19	NA	-0.245271	-0.404466			FALSE
Capn13	Capn13.1210	19	NA	0.210626	-0.339467			TRUE
Capn13	Capn13.1255	19	NA	-1.18763	-0.339467			TRUE
Capn13	Capn13.1541	19	YES	NA	-0.339467			TRUE
Capn13	Capn13.1924	19	NA	-0.875237	-0.339467			TRUE
Capn13	Capn13.244	19	NA	-1.14562	-0.339467			TRUE
Capn13	Capn13.2569	19	NA	-1.00349	-0.339467			TRUE
Capn13	Capn13.2571	19	NA	1.96454	-0.339467			FALSE
Capn15	Capn15.1691	19	NA	-0.107289	-0.498906			TRUE
Capn15	Capn15.2355	19	NA	0.313393	-0.498906			TRUE
Capn15	Capn15.2883	19	NA	0.503869	-0.498906			TRUE
Capn15	Capn15.595	19	NA	0.530994	-0.498906			TRUE
Capn15	Capn15.607	19	NA	-4.9465	-0.498906			TRUE
Capn15	Capn15.616	19	NA	0.516987	-0.498906			TRUE
Capn15	Capn15.964	19	NA	-0.303797	-0.498906			FALSE
Capn2	Capn2.1940	19	NA	-0.16498	0.00106331			TRUE
Capn2	Capn2.1944	19	NA	0.284444	0.00106331			TRUE
Capn2	Capn2.2150	19	NA	-0.817817	0.00106331			TRUE
Capn2	Capn2.2428	19	NA	0.871492	0.00106331			TRUE
Capn2	Capn2.2478	19	NA	0.604347	0.00106331			TRUE
Capn2	Capn2.3136	19	NA	-1.54486	0.00106331			TRUE
Capn2	Capn2.3163	19	NA	0.774818	0.00106331			FALSE
Capn3	Capn3.1889	19	NA	-0.798814	-0.554447			TRUE
Capn3	Capn3.1944	19	NA	-1.96636	-0.554447			TRUE
Capn3	Capn3.2499	19	NA	0.190162	-0.554447			TRUE
Capn3	Capn3.2561	19	NA	-0.730393	-0.554447			TRUE
Capn3	Capn3.2663	19	NA	-1.652	-0.554447			TRUE
Capn3	Capn3.2745	19	NA	-0.106014	-0.554447			TRUE
Capn3	Capn3.744	19	NA	1.18229	-0.554447			FALSE
Capn5	Capn5.2824	19	NA	0.15282	-0.447335			TRUE
Capn5	Capn5.3148	19	NA	-0.324717	-0.447335			TRUE
Capn5	Capn5.3278	19	NA	-0.355151	-0.447335			TRUE
Capn5	Capn5.3561	19	NA	0.468367	-0.447335			TRUE
Capn5	Capn5.3573	19	NA	-0.457804	-0.447335			TRUE
Capn5	Capn5.3575	19	NA	-0.841407	-0.447335			TRUE
Capn5	Capn5.3576	19	NA	-1.77346	-0.447335			FALSE
Capn6	Capn6.1327	19	NA	-2.1915	-0.177387			TRUE
Capn6	Capn6.2297	19	NA	-0.523237	-0.177387			TRUE
Capn6	Capn6.2361	19	NA	1.07254	-0.177387			TRUE
Capn6	Capn6.3211	19	NA	-0.341336	-0.177387			TRUE
Capn6	Capn6.3531	19	NA	0.0960517	-0.177387			TRUE
Capn6	Capn6.930	19	NA	-0.870806	-0.177387			TRUE
Capn6	Capn6.978	19	NA	1.51658	-0.177387			FALSE
Capn7	Capn7.1324	19	NA	0.319757	-0.203315			TRUE
Capn7	Capn7.3102	19	NA	-1.89196	-0.203315			TRUE
Capn7	Capn7.3490	19	NA	0.740333	-0.203315			TRUE
Capn7	Capn7.396	19	NA	0.432308	-0.203315			TRUE
Capn7	Capn7.468	19	NA	-0.402482	-0.203315			TRUE
Capn7	Capn7.508	19	NA	-0.143265	-0.203315			TRUE
Capn7	Capn7.667	19	NA	-0.477895	-0.203315			FALSE
Capn8	Capn8.1097	19	NA	-3.89778	-0.725703			TRUE
Capn8	Capn8.1103	19	NA	1.41044	-0.725703			TRUE
Capn8	Capn8.284	19	NA	-0.349267	-0.725703			TRUE
Capn8	Capn8.437	19	NA	-0.771015	-0.725703			TRUE
Capn8	Capn8.677	19	NA	-0.436217	-0.725703			TRUE
Capn8	Capn8.715	19	NA	-0.401901	-0.725703			TRUE
Capn8	Capn8.954	19	NA	-0.634188	-0.725703			FALSE
Capn9	Capn9.1365	19	NA	0.0113772	0.95521			TRUE
Capn9	Capn9.1965	19	NA	-0.395665	0.95521			TRUE
Capn9	Capn9.2241	19	NA	1.36606	0.95521			TRUE
Capn9	Capn9.2244	19	NA	0.649643	0.95521			TRUE
Capn9	Capn9.344	19	NA	1.5369	0.95521			TRUE
Capn9	Capn9.576	19	NA	3.90523	0.95521			TRUE
Capn9	Capn9.670	19	NA	-0.387076	0.95521			FALSE
Capns1	Capns1.1184	19	NA	1.14343	-0.104173			TRUE
Capns1	Capns1.1232	19	NA	-3.54763	-0.104173			TRUE
Capns1	Capns1.1336	19	NA	0.114452	-0.104173			TRUE
Capns1	Capns1.167	19	NA	0.545183	-0.104173			TRUE
Capns1	Capns1.421	19	NA	0.286715	-0.104173			TRUE
Capns1	Capns1.423	19	NA	0.832816	-0.104173			FALSE
Casp1	Casp1.1120	19	NA	0.166092	0.301027			TRUE
Casp1	Casp1.1473	19	NA	0.434424	0.301027			TRUE
Casp1	Casp1.308	19	NA	0.733747	0.301027			TRUE
Casp1	Casp1.542	19	NA	-0.75413	0.301027			TRUE
Casp1	Casp1.618	19	NA	0.561374	0.301027			TRUE
Casp1	Casp1.880	19	NA	0.575158	0.301027			TRUE
Casp1	Casp1.941	19	NA	0.390526	0.301027			FALSE
Casp12	Casp12.1446	19	NA	0.535461	0.437493			TRUE
Casp12	Casp12.1944	19	NA	0.0404018	0.437493			TRUE
Casp12	Casp12.1984	19	NA	0.0476029	0.437493			TRUE
Casp12	Casp12.2035	19	NA	1.36158	0.437493			TRUE
Casp12	Casp12.695	19	NA	0.449066	0.437493			TRUE
Casp12	Casp12.715	19	NA	0.528114	0.437493			TRUE
Casp12	Casp12.752	19	NA	0.100222	0.437493			FALSE
Casp14	Casp14.120	19	NA	-0.503654	0.375923			TRUE
Casp14	Casp14.1231	19	NA	0.733709	0.375923			TRUE
Casp14	Casp14.1237	19	NA	1.00976	0.375923			TRUE
Casp14	Casp14.1246	19	NA	0.576624	0.375923			TRUE
Casp14	Casp14.1406	19	NA	0.238453	0.375923			TRUE
Casp14	Casp14.1963	19	NA	-0.19793	0.375923			TRUE
Casp14	Casp14.833	19	NA	0.7745	0.375923			FALSE
Casp2	Casp2.1099	19	NA	0.165289	0.148757			TRUE
Casp2	Casp2.1698	19	NA	0.0571184	0.148757			TRUE
Casp2	Casp2.2163	19	NA	1.30509	0.148757			TRUE
Casp2	Casp2.2421	19	NA	-0.762796	0.148757			TRUE
Casp2	Casp2.2441	19	NA	0.63	0.148757			TRUE
Casp2	Casp2.2649	19	NA	-1.02932	0.148757			TRUE
Casp2	Casp2.3169	19	NA	0.675915	0.148757			FALSE
Casp3	Casp3.1063	19	NA	0.533268	0.127589			TRUE
Casp3	Casp3.1095	19	NA	-1.18392	0.127589			TRUE
Casp3	Casp3.1247	19	NA	0.365279	0.127589			TRUE
Casp3	Casp3.1279	19	NA	1.2958	0.127589			TRUE
Casp3	Casp3.2557V	19	NA	-0.316443	0.127589			TRUE
Casp3	Casp3.869	19	NA	0.0715495	0.127589			FALSE
Casp4	Casp4.1041V	19	NA	-0.0968535	-0.345816			TRUE
Casp4	Casp4.1124V	19	NA	-1.61772	-0.345816			TRUE
Casp4	Casp4.1262V	19	NA	-0.380296	-0.345816			TRUE
Casp4	Casp4.1271V	19	NA	0.132143	-0.345816			TRUE
Casp4	Casp4.140V	19	NA	0.489058	-0.345816			TRUE
Casp4	Casp4.728V	19	NA	0.556157	-0.345816			TRUE
Casp4	Casp4.731V	19	NA	-1.50321	-0.345816			FALSE
Casp6	Casp6.1038	19	NA	0.121609	-0.276921			TRUE
Casp6	Casp6.1110	19	NA	-0.806864	-0.276921			TRUE
Casp6	Casp6.1135	19	NA	-0.594772	-0.276921			TRUE
Casp6	Casp6.1422	19	NA	0.445937	-0.276921			TRUE
Casp6	Casp6.308	19	NA	-0.792584	-0.276921			TRUE
Casp6	Casp6.433	19	NA	0.163238	-0.276921			TRUE
Casp6	Casp6.463	19	NA	-0.475011	-0.276921			FALSE
Casp7	Casp7.1290	19	NA	-3.08972	-0.255036			TRUE
Casp7	Casp7.1401	19	NA	0.842053	-0.255036			TRUE
Casp7	Casp7.2071	19	NA	-1.64855	-0.255036			TRUE
Casp7	Casp7.2201	19	NA	-0.0180246	-0.255036			TRUE
Casp7	Casp7.2225	19	NA	0.0407052	-0.255036			TRUE
Casp7	Casp7.225	19	NA	0.543013	-0.255036			TRUE
Casp7	Casp7.2282	19	NA	1.54527	-0.255036			FALSE
Casp8	Casp8.1055	19	NA	0.402915	0.376361			TRUE
Casp8	Casp8.1221	19	NA	0.595774	0.376361			TRUE
Casp8	Casp8.1698	19	NA	0.616605	0.376361			TRUE
Casp8	Casp8.2053	19	NA	-0.085768	0.376361			TRUE
Casp8	Casp8.2054	19	NA	0.229658	0.376361			TRUE
Casp8	Casp8.2096	19	NA	0.120028	0.376361			TRUE
Casp8	Casp8.916	19	NA	0.755314	0.376361			FALSE
Casp9	Casp9.1894V	19	NA	-0.611341	0.427027			TRUE
Casp9	Casp9.2767V	19	NA	-0.0524833	0.427027			TRUE
Casp9	Casp9.2830V	19	NA	0.577551	0.427027			TRUE
Casp9	Casp9.2833V	19	NA	1.35592	0.427027			TRUE
Casp9	Casp9.3669V	19	NA	0.511225	0.427027			TRUE
Casp9	Casp9.844	19	NA	0.209447	0.427027			TRUE
Casp9	Casp9.969	19	NA	0.998869	0.427027			FALSE
Cela1	Cela1.1031	19	NA	0.855618	0.420349			TRUE
Cela1	Cela1.1056	19	NA	0.652944	0.420349			TRUE
Cela1	Cela1.1067	19	NA	-0.597287	0.420349			TRUE
Cela1	Cela1.302	19	NA	1.20277	0.420349			TRUE
Cela1	Cela1.401	19	NA	-0.854548	0.420349			TRUE
Cela1	Cela1.404	19	NA	0.810798	0.420349			TRUE
Cela1	Cela1.406	19	NA	0.87215	0.420349			FALSE
Cela2a	Cela2a.1018	19	NA	-0.219163	-0.0318584			TRUE
Cela2a	Cela2a.1027	19	NA	-1.6529	-0.0318584			TRUE
Cela2a	Cela2a.1032	20	NA	-0.383653	-0.0318584			TRUE
Cela2a	Cela2a.474	20	NA	-0.600388	-0.0318584			TRUE
Cela2a	Cela2a.541	20	NA	0.669533	-0.0318584			TRUE
Cela2a	Cela2a.630	20	YES	0.864755	-0.0318584			TRUE
Cela2a	Cela2a.973	20	NA	1.09881	-0.0318584			FALSE
Cela3b	Cela3b.411	20	YES	-0.649087	0.087121			TRUE
Cela3b	Cela3b.495	20	YES	-6.82706	0.087121			TRUE
Cela3b	Cela3b.796	20	YES	7.36168	0.087121			TRUE
Cela3b	Cela3b.797	20	NA	0.812756	0.087121			TRUE
Cela3b	Cela3b.818	20	NA	0.211375	0.087121			TRUE
Cela3b	Cela3b.880	20	NA	-0.386941	0.087121			FALSE
Ces2a	Ces2a.1757	20	NA	1.32839	0.867956			TRUE
Ces2a	Ces2a.1891	20	NA	0.533487	0.867956			TRUE
Ces2a	Ces2a.359	20	YES	-0.55314	0.867956			TRUE
Ces2a	Ces2a.383	20	NA	3.6905	0.867956			TRUE
Ces2a	Ces2a.690	20	NA	-0.659461	0.867956			FALSE
Ces2b	Ces2b.1196	20	NA	0.534847	-1.86521			TRUE
Ces2b	Ces2b.1296	20	NA	-0.395224	-1.86521			TRUE
Ces2b	Ces2b.1355	20	NA	-0.123257	-1.86521			TRUE
Ces2b	Ces2b.1465	20	NA	-4.99487	-1.86521			TRUE
Ces2b	Ces2b.1759	20	NA	-1.18469	-1.86521			TRUE
Ces2b	Ces2b.402	20	NA	-1.56507	-1.86521			TRUE
Ces2b	Ces2b.981	20	YES	-5.32819	-1.86521			FALSE
Ces2c	Ces2c.1186	20	YES	2.75481	0.787417			TRUE
Ces2c	Ces2c.1699	20	YES	-2.52084	0.787417			TRUE
Ces2c	Ces2c.1796	20	NA	2.2689	0.787417			TRUE
Ces2c	Ces2c.1905	20	NA	-1.31158	0.787417			TRUE
Ces2c	Ces2c.1910	20	NA	0.73774	0.787417			TRUE
Ces2c	Ces2c.539	20	NA	-0.00375855	0.787417			TRUE
Ces2c	Ces2c.550	20	NA	3.58665	0.787417			FALSE
Ces2e	Ces2e.1325	20	NA	-1.8639	0.0713045			TRUE
Ces2e	Ces2e.2551	20	NA	0.492619	0.0713045			TRUE
Ces2e	Ces2e.2557	20	NA	0.312185	0.0713045			TRUE
Ces2e	Ces2e.2580	20	NA	0.824868	0.0713045			TRUE
Ces2e	Ces2e.2642	20	YES	4.11878	0.0713045			TRUE
Ces2e	Ces2e.333	20	NA	-1.84338	0.0713045			TRUE
Ces2e	Ces2e.344	20	YES	-1.54204	0.0713045			FALSE
Ces2g	Ces2g.1133	20	NA	-1.84232	0.42232			TRUE
Ces2g	Ces2g.1225	20	NA	0.966103	0.42232			TRUE
Ces2g	Ces2g.1701	20	NA	1.1435	0.42232			TRUE
Ces2g	Ces2g.1811	20	NA	1.79025	0.42232			TRUE
Ces2g	Ces2g.2116	20	NA	-2.27598	0.42232			TRUE
Ces2g	Ces2g.2285	20	NA	1.82004	0.42232			TRUE
Ces2g	Ces2g.2290	20	YES	1.35466	0.42232			FALSE
Ces2h	Ces2h.1364	20	NA	-1.04589	-0.192871			TRUE
Ces2h	Ces2h.1370	20	NA	-0.446729	-0.192871			TRUE
Ces2h	Ces2h.1625	20	NA	-3.48351	-0.192871			TRUE
Ces2h	Ces2h.285	20	NA	4.20464	-0.192871			FALSE
Cfb	Cfb.1402V	20	YES	NA	0.0345812			TRUE
Cfb	Cfb.315	20	NA	0.0673212	0.0345812			TRUE
Cfb	Cfb.492	20	NA	-2.9281	0.0345812			TRUE
Cfb	Cfb.531	20	NA	-0.754555	0.0345812			TRUE
Cfb	Cfb.948	20	NA	-0.182387	0.0345812			TRUE
Cfb	Cfb.999V	20	YES	3.97062	0.0345812			FALSE
Cfd	Cfd.415	20	NA	0.61393	0.280474			TRUE
Cfd	Cfd.474	20	NA	-3.91105	0.280474			TRUE
Cfd	Cfd.475	20	YES	-3.00663	0.280474			TRUE
Cfd	Cfd.484	20	NA	1.36084	0.280474			TRUE
Cfd	Cfd.635	20	YES	NA	0.280474			TRUE
Cfd	Cfd.803	20	NA	1.29333	0.280474			TRUE
Cfd	Cfd.823	20	YES	5.33243	0.280474			FALSE
Cfi	Cfi.1019	20	YES	1.53047	0.229396			TRUE
Cfi	Cfi.1370	20	NA	0.651147	0.229396			TRUE
Cfi	Cfi.1513	20	NA	-1.44062	0.229396			TRUE
Cfi	Cfi.410	20	NA	0.0397473	0.229396			TRUE
Cfi	Cfi.449	20	YES	NA	0.229396			TRUE
Cfi	Cfi.484	20	NA	1.03505	0.229396			TRUE
Cfi	Cfi.572	20	NA	-0.439421	0.229396			FALSE
Cflar	Cflar.112	20	NA	-0.405423	1.18503			TRUE
Cflar	Cflar.444	20	YES	4.62509	1.18503			TRUE
Cflar	Cflar.678	20	NA	-0.257831	1.18503			TRUE
Cflar	Cflar.705	20	NA	0.359903	1.18503			TRUE
Cflar	Cflar.764	20	NA	1.85811	1.18503			TRUE
Cflar	Cflar.87	20	NA	1.75632	1.18503			TRUE
Cflar	Cflar.89	20	NA	0.359004	1.18503			FALSE
Clec4a3	Clec4a3.1063	20	NA	1.91645	0.175097			TRUE
Clec4a3	Clec4a3.225	20	NA	-0.726396	0.175097			TRUE
Clec4a3	Clec4a3.280	20	NA	1.82427	0.175097			TRUE
Clec4a3	Clec4a3.434	20	NA	0.520002	0.175097			TRUE
Clec4a3	Clec4a3.693	20	NA	-0.811067	0.175097			TRUE
Clec4a3	Clec4a3.859	20	NA	0.32471	0.175097			TRUE
Clec4a3	Clec4a3.879	20	NA	-1.82229	0.175097			FALSE
Clpp	Clpp.1186	20	YES	-1.83241	1.37936			TRUE
Clpp	Clpp.354	20	NA	0.0109666	1.37936			TRUE
Clpp	Clpp.369	20	NA	1.61498	1.37936			TRUE
Clpp	Clpp.636	20	NA	3.88735	1.37936			TRUE
Clpp	Clpp.977	20	YES	3.33542	1.37936			TRUE
Clpp	Clpp.982	20	NA	2.99871	1.37936			TRUE
Clpp	Clpp.988	20	NA	-0.359513	1.37936			FALSE
Clpx	Clpx.1058	20	NA	0.167095	0.484088			TRUE
Clpx	Clpx.1199	20	NA	1.3734	0.484088			TRUE
Clpx	Clpx.2454	20	NA	-0.475512	0.484088			TRUE
Clpx	Clpx.2571	20	YES	NA	0.484088			TRUE
Clpx	Clpx.2572	20	NA	-0.703276	0.484088			TRUE
Clpx	Clpx.2766	20	NA	0.823555	0.484088			TRUE
Clpx	Clpx.642	20	NA	1.71927	0.484088			FALSE
Cma1	Cma1.1000	20	NA	1.73357	0.439814			TRUE
Cma1	Cma1.1006	20	NA	0.863066	0.439814			TRUE
Cma1	Cma1.126	20	NA	-2.70391	0.439814			TRUE
Cma1	Cma1.452	20	YES	1.59561	0.439814			TRUE
Cma1	Cma1.470	20	NA	2.22318	0.439814			TRUE
Cma1	Cma1.702	20	NA	1.24816	0.439814			TRUE
Cma1	Cma1.995	20	NA	-1.88097	0.439814			FALSE
Cma2	Cma2.293	20	NA	-3.3917	-0.195252			TRUE
Cma2	Cma2.296	20	NA	-0.607392	-0.195252			TRUE
Cma2	Cma2.299	20	NA	0.217985	-0.195252			TRUE
Cma2	Cma2.348	20	NA	0.28876	-0.195252			TRUE
Cma2	Cma2.356	20	NA	2.26989	-0.195252			TRUE
Cma2	Cma2.478	20	YES	0.209943	-0.195252			TRUE
Cma2	Cma2.744	20	NA	-0.354255	-0.195252			FALSE
Cndp1	Cndp1.1374	20	NA	-0.630453	0.880098			TRUE
Cndp1	Cndp1.2247	20	NA	2.63153	0.880098			TRUE
Cndp1	Cndp1.2492	20	NA	1.70311	0.880098			TRUE
Cndp1	Cndp1.2563	20	NA	4.01527	0.880098			TRUE
Cndp1	Cndp1.64	20	NA	-0.681118	0.880098			TRUE
Cndp1	Cndp1.72	20	NA	-0.791977	0.880098			TRUE
Cndp1	Cndp1.938	20	NA	-0.0856799	0.880098			FALSE
Cndp2	Cndp2.1108	20	YES	NA	0.229798			TRUE
Cndp2	Cndp2.1119	20	NA	0.832804	0.229798			TRUE
Cndp2	Cndp2.1559	20	NA	0.348359	0.229798			TRUE
Cndp2	Cndp2.1570	20	YES	1.05864	0.229798			TRUE
Cndp2	Cndp2.597	20	NA	-0.743684	0.229798			TRUE
Cndp2	Cndp2.690	20	YES	-1.63391	0.229798			TRUE
Cndp2	Cndp2.85	20	NA	1.51657	0.229798			FALSE
Cntnap5a	Cntnap5a.2592	20	NA	-0.4275	0.967634			TRUE
Cntnap5a	Cntnap5a.2654	20	NA	-0.0547127	0.967634			TRUE
Cntnap5a	Cntnap5a.3014	20	NA	1.50586	0.967634			TRUE
Cntnap5a	Cntnap5a.3604	20	NA	-0.247627	0.967634			TRUE
Cntnap5a	Cntnap5a.4013	20	NA	1.54035	0.967634			TRUE
Cntnap5a	Cntnap5a.4187	20	YES	NA	0.967634			TRUE
Cntnap5a	Cntnap5a.4271	20	NA	3.48943	0.967634			FALSE
Cops5	Cops5.1219	20	YES	NA	0.761921			TRUE
Cops5	Cops5.1340	20	NA	1.2453	0.761921			TRUE
Cops5	Cops5.1362	20	NA	-1.42288	0.761921			TRUE
Cops5	Cops5.1645	20	NA	0.320807	0.761921			TRUE
Cops5	Cops5.1661	20	NA	-0.0709034	0.761921			TRUE
Cops5	Cops5.756	20	NA	2.48286	0.761921			TRUE
Cops5	Cops5.923	20	NA	2.01636	0.761921			FALSE
Corin	Corin.1057	20	NA	0.30973	0.989204			TRUE
Corin	Corin.255	20	NA	1.61387	0.989204			TRUE
Corin	Corin.3469	20	NA	1.29961	0.989204			TRUE
Corin	Corin.4050	20	NA	3.4682	0.989204			TRUE
Corin	Corin.4280	20	NA	0.248678	0.989204			TRUE
Corin	Corin.4401	20	YES	-1.00486	0.989204			FALSE
Cpa1	Cpa1.1296	20	NA	1.31943	0.556184			TRUE
Cpa1	Cpa1.1494	20	NA	2.91076	0.556184			TRUE
Cpa1	Cpa1.1555	20	YES	1.70582	0.556184			TRUE
Cpa1	Cpa1.1556	20	NA	0.37611	0.556184			TRUE
Cpa1	Cpa1.1557	20	NA	1.00304	0.556184			TRUE
Cpa1	Cpa1.70	20	NA	-2.33654	0.556184			TRUE
Cpa1	Cpa1.806	20	NA	-1.08532	0.556184			FALSE
Cpa2	Cpa2.1129	20	NA	-0.253317	1.86862			TRUE
Cpa2	Cpa2.382	20	YES	NA	1.86862			TRUE
Cpa2	Cpa2.453	20	NA	0.05594	1.86862			TRUE
Cpa2	Cpa2.514	20	NA	6.20491	1.86862			TRUE
Cpa2	Cpa2.910	20	NA	1.51613	1.86862			TRUE
Cpa2	Cpa2.911	20	NA	2.04364	1.86862			TRUE
Cpa2	Cpa2.922	20	NA	1.64441	1.86862			FALSE
Cpa3	Cpa3.1012	20	NA	1.79873	0.960296			TRUE
Cpa3	Cpa3.1185	20	NA	2.202	0.960296			TRUE
Cpa3	Cpa3.1211	20	NA	4.30439	0.960296			TRUE
Cpa3	Cpa3.180	20	NA	-0.328544	0.960296			TRUE
Cpa3	Cpa3.393	20	NA	-0.119882	0.960296			TRUE
Cpa3	Cpa3.444	20	NA	-2.09491	0.960296			FALSE
Cpa4	Cpa4.1283	20	NA	-3.37283	-0.710205			TRUE
Cpa4	Cpa4.246	20	NA	0.654968	-0.710205			TRUE
Cpa4	Cpa4.609	20	NA	-0.0805058	-0.710205			TRUE
Cpa4	Cpa4.610	20	NA	-0.738167	-0.710205			TRUE
Cpa4	Cpa4.611	20	NA	0.0654422	-0.710205			TRUE
Cpa4	Cpa4.889	20	NA	-0.790135	-0.710205			FALSE
Cpa5	Cpa5.1042	20	YES	0.423197	0.666977			TRUE
Cpa5	Cpa5.11	20	NA	0.0556011	0.666977			TRUE
Cpa5	Cpa5.1556	20	YES	0.239434	0.666977			TRUE
Cpa5	Cpa5.169	20	NA	1.04897	0.666977			TRUE
Cpa5	Cpa5.583	20	NA	1.83911	0.666977			TRUE
Cpa5	Cpa5.588	20	NA	-1.24539	0.666977			TRUE
Cpa5	Cpa5.798	20	NA	2.30792	0.666977			FALSE
Cpa6	Cpa6.1201	20	NA	-0.650143	0.24006			TRUE
Cpa6	Cpa6.1394	20	NA	-1.33711	0.24006			TRUE
Cpa6	Cpa6.1561	20	NA	0.874507	0.24006			TRUE
Cpa6	Cpa6.1828	20	YES	0.729739	0.24006			TRUE
Cpa6	Cpa6.1873	20	NA	2.22774	0.24006			TRUE
Cpa6	Cpa6.623	20	NA	-0.053394	0.24006			TRUE
Cpa6	Cpa6.660	20	NA	-0.110922	0.24006			FALSE
Cpb1	Cpb1.1404	20	NA	-1.82833	0.201969			TRUE
Cpb1	Cpb1.1411	20	NA	1.78719	0.201969			TRUE
Cpb1	Cpb1.1426	20	NA	-1.07758	0.201969			TRUE
Cpb1	Cpb1.211	20	NA	2.2971	0.201969			TRUE
Cpb1	Cpb1.271	20	NA	1.47657	0.201969			TRUE
Cpb1	Cpb1.272	20	NA	0.321545	0.201969			TRUE
Cpb1	Cpb1.418	20	YES	-1.56271	0.201969			FALSE
Cpb2	Cpb2.1418	20	NA	4.64506	1.8097			TRUE
Cpb2	Cpb2.172	20	NA	-2.96421	1.8097			TRUE
Cpb2	Cpb2.287	20	YES	6.00364	1.8097			TRUE
Cpb2	Cpb2.298	20	YES	-0.358182	1.8097			TRUE
Cpb2	Cpb2.434	20	NA	0.784583	1.8097			TRUE
Cpb2	Cpb2.458	20	NA	0.905044	1.8097			TRUE
Cpb2	Cpb2.511	20	NA	3.652	1.8097			FALSE
Cpd	Cpd.2305	20	YES	2.69838	-0.223222			TRUE
Cpd	Cpd.2419	20	NA	-3.26579	-0.223222			TRUE
Cpd	Cpd.3887	20	NA	-0.619381	-0.223222			TRUE
Cpd	Cpd.4856	20	NA	-1.51135	-0.223222			TRUE
Cpd	Cpd.6087	20	NA	0.662766	-0.223222			TRUE
Cpd	Cpd.7852	20	NA	0.734664	-0.223222			TRUE
Cpd	Cpd.9095V	20	NA	-0.261845	-0.223222			FALSE
Cpe	Cpe.1201	20	YES	NA	0.596009			TRUE
Cpe	Cpe.1592	20	NA	1.41718	0.596009			TRUE
Cpe	Cpe.1593	20	NA	1.08632	0.596009			TRUE
Cpe	Cpe.1708	20	NA	-1.52384	0.596009			TRUE
Cpe	Cpe.1712	20	NA	1.91928	0.596009			TRUE
Cpe	Cpe.394	20	YES	-1.42783	0.596009			TRUE
Cpe	Cpe.722	20	NA	2.10495	0.596009			FALSE
Cpm	Cpm.1260	20	YES	-3.71491	0.47995			TRUE
Cpm	Cpm.1781	20	NA	6.63885	0.47995			TRUE
Cpm	Cpm.2863	20	NA	-2.3524	0.47995			TRUE
Cpm	Cpm.3097	20	NA	-1.98131	0.47995			TRUE
Cpm	Cpm.4188	20	NA	4.3144	0.47995			TRUE
Cpm	Cpm.4726	20	NA	1.85691	0.47995			TRUE
Cpm	Cpm.506	20	NA	-1.40188	0.47995			FALSE
Cpn1	Cpn1.1363	20	NA	5.28304	0.262964			TRUE
Cpn1	Cpn1.1587	20	NA	-1.38697	0.262964			TRUE
Cpn1	Cpn1.1718	20	YES	-0.0222899	0.262964			TRUE
Cpn1	Cpn1.1797	20	NA	-2.84685	0.262964			TRUE
Cpn1	Cpn1.578	20	YES	NA	0.262964			TRUE
Cpn1	Cpn1.759	20	YES	0.28789	0.262964			FALSE
Cpq	Cpq.1666	20	YES	0.277767	0.831513			TRUE
Cpq	Cpq.1728	20	NA	3.06527	0.831513			TRUE
Cpq	Cpq.1729	20	YES	0.3883	0.831513			TRUE
Cpq	Cpq.332	20	NA	-1.24336	0.831513			TRUE
Cpq	Cpq.455	20	NA	1.11316	0.831513			TRUE
Cpq	Cpq.709	20	NA	1.38794	0.831513			FALSE
Cps1	Cps1.1188	20	YES	3.42248	0.151813			TRUE
Cps1	Cps1.1776	20	YES	0.382205	0.151813			TRUE
Cps1	Cps1.2821	20	NA	0.620602	0.151813			TRUE
Cps1	Cps1.38	20	YES	-4.8685	0.151813			TRUE
Cps1	Cps1.5179	20	NA	1.91867	0.151813			TRUE
Cps1	Cps1.5249	20	NA	0.185199	0.151813			TRUE
Cps1	Cps1.5495	20	NA	-0.597967	0.151813			FALSE
Cpvl	Cpvl.1004	20	NA	1.45982	0.962964			TRUE
Cpvl	Cpvl.1021	20	NA	1.22325	0.962964			TRUE
Cpvl	Cpvl.1056	20	NA	1.47561	0.962964			TRUE
Cpvl	Cpvl.1103	20	NA	0.907214	0.962964			TRUE
Cpvl	Cpvl.1243	20	NA	0.218817	0.962964			TRUE
Cpvl	Cpvl.1545	20	NA	0.827699	0.962964			TRUE
Cpvl	Cpvl.947	20	NA	0.628338	0.962964			FALSE
Cpxm1	Cpxm1.1131	20	YES	NA	0.537861			TRUE
Cpxm1	Cpxm1.1772	20	NA	-6.28087	0.537861			TRUE
Cpxm1	Cpxm1.2052	20	YES	NA	0.537861			TRUE
Cpxm1	Cpxm1.2084	20	YES	10.4828	0.537861			TRUE
Cpxm1	Cpxm1.236	20	NA	-0.035773	0.537861			TRUE
Cpxm1	Cpxm1.721	20	YES	5.46006	0.537861			TRUE
Cpxm1	Cpxm1.943	20	NA	-6.93691	0.537861			FALSE
Cpxm2	Cpxm2.1124	20	YES	3.05099	-0.636945			TRUE
Cpxm2	Cpxm2.1156	20	NA	-0.705072	-0.636945			TRUE
Cpxm2	Cpxm2.1493	20	NA	-4.95043	-0.636945			TRUE
Cpxm2	Cpxm2.1508	20	NA	0.620544	-0.636945			TRUE
Cpxm2	Cpxm2.2064	20	YES	-1.31756	-0.636945			TRUE
Cpxm2	Cpxm2.2929	20	NA	-0.112471	-0.636945			TRUE
Cpxm2	Cpxm2.3446	20	NA	-1.04461	-0.636945			FALSE
Cpz	Cpz.1204	20	NA	0.964068	-0.797604			TRUE
Cpz	Cpz.1364	20	NA	0.28217	-0.797604			TRUE
Cpz	Cpz.1392	20	NA	-1.62764	-0.797604			TRUE
Cpz	Cpz.1696	20	NA	-0.379733	-0.797604			TRUE
Cpz	Cpz.1703	20	NA	-0.365242	-0.797604			TRUE
Cpz	Cpz.2106	20	YES	-2.04287	-0.797604			TRUE
Cpz	Cpz.2208	20	YES	-2.41398	-0.797604			FALSE
Crbn	Crbn.1595V	20	NA	0.0729448	0.458118			TRUE
Crbn	Crbn.1991V	20	NA	-0.762153	0.458118			TRUE
Crbn	Crbn.2032V	20	NA	-1.55103	0.458118			TRUE
Crbn	Crbn.2242	20	NA	0.247539	0.458118			TRUE
Crbn	Crbn.2264	20	NA	-0.956591	0.458118			TRUE
Crbn	Crbn.2265	20	NA	7.88275	0.458118			TRUE
Crbn	Crbn.96	20	NA	-1.72664	0.458118			FALSE
Ctla2a	Ctla2a.1310	20	NA	0.817662	0.680224			TRUE
Ctla2a	Ctla2a.280	20	NA	-0.568787	0.680224			TRUE
Ctla2a	Ctla2a.378	20	NA	0.0320108	0.680224			TRUE
Ctla2a	Ctla2a.654	20	YES	-0.152204	0.680224			TRUE
Ctla2a	Ctla2a.666	20	NA	-0.339922	0.680224			TRUE
Ctla2a	Ctla2a.716	20	NA	2.7833	0.680224			TRUE
Ctla2a	Ctla2a.845	20	NA	2.18951	0.680224			FALSE
Ctla2b	Ctla2b.693	20	NA	-0.237608	0.0408974			TRUE
Ctla2b	Ctla2b.698	20	YES	0.0310925	0.0408974			TRUE
Ctla2b	Ctla2b.759	20	YES	2.32044	0.0408974			TRUE
Ctla2b	Ctla2b.792	20	NA	-2.47203	0.0408974			TRUE
Ctla2b	Ctla2b.797	20	NA	0.582264	0.0408974			TRUE
Ctla2b	Ctla2b.816	20	NA	0.0212243	0.0408974			FALSE
Ctrb1	Ctrb1.243	20	YES	NA	-2.41021			TRUE
Ctrb1	Ctrb1.287	20	YES	-0.126242	-2.41021			TRUE
Ctrb1	Ctrb1.323	20	NA	0.581322	-2.41021			TRUE
Ctrb1	Ctrb1.785	20	NA	-2.70718	-2.41021			TRUE
Ctrb1	Ctrb1.788	20	YES	-10.123	-2.41021			TRUE
Ctrb1	Ctrb1.843	20	NA	-1.11535	-2.41021			TRUE
Ctrb1	Ctrb1.844	20	NA	-0.970794	-2.41021			FALSE
Ctrc	Ctrc.169	20	NA	0.735523	0.352926			TRUE
Ctrc	Ctrc.218	20	YES	3.33987	0.352926			TRUE
Ctrc	Ctrc.254	20	NA	-0.261526	0.352926			TRUE
Ctrc	Ctrc.306V	20	YES	0.780199	0.352926			TRUE
Ctrc	Ctrc.445	20	YES	NA	0.352926			TRUE
Ctrc	Ctrc.674	20	NA	-0.790371	0.352926			TRUE
Ctrc	Ctrc.695	20	NA	-1.68614	0.352926			FALSE
Ctrl	Ctrl.2	21	NA	1.59009	0.0875535			TRUE
Ctrl	Ctrl.283	21	NA	1.1092	0.0875535			TRUE
Ctrl	Ctrl.548	21	YES	-0.887911	0.0875535			TRUE
Ctrl	Ctrl.805	21	YES	NA	0.0875535			TRUE
Ctrl	Ctrl.840	21	NA	-0.208587	0.0875535			TRUE
Ctrl	Ctrl.865	21	NA	-2.32904	0.0875535			TRUE
Ctrl	Ctrl.870V	21	NA	1.25156	0.0875535			FALSE
Cts3	Cts3.1039	21	NA	-1.9217	-0.67247			TRUE
Cts3	Cts3.1302	21	NA	-0.255663	-0.67247			TRUE
Cts3	Cts3.1326	21	NA	-1.94696	-0.67247			TRUE
Cts3	Cts3.553	21	YES	NA	-0.67247			TRUE
Cts3	Cts3.700	21	NA	1.14191	-0.67247			TRUE
Cts3	Cts3.705	21	NA	-0.379939	-0.67247			FALSE
Cts6	Cts6.1130	21	NA	-0.075849	-1.57296			TRUE
Cts6	Cts6.1198	21	NA	-0.530477	-1.57296			TRUE
Cts6	Cts6.406	21	YES	-13.4646	-1.57296			TRUE
Cts6	Cts6.473	21	NA	-1.47885	-1.57296			TRUE
Cts6	Cts6.577	21	NA	3.64916	-1.57296			TRUE
Cts6	Cts6.641	21	NA	0.420036	-1.57296			TRUE
Cts6	Cts6.775	21	NA	0.469823	-1.57296			FALSE
Cts7	Cts7.1341	21	NA	1.80434	-1.35867			TRUE
Cts7	Cts7.1417	21	NA	-0.289499	-1.35867			TRUE
Cts7	Cts7.1447	21	YES	-7.04059	-1.35867			TRUE
Cts7	Cts7.1448	21	NA	-0.819043	-1.35867			TRUE
Cts7	Cts7.440	21	NA	0.334744	-1.35867			TRUE
Cts7	Cts7.658	21	NA	-2.30733	-1.35867			TRUE
Cts7	Cts7.863	21	NA	-1.19334	-1.35867			FALSE
Cts8	Cts8.128	21	NA	1.09682	-0.370822			TRUE
Cts8	Cts8.172	21	NA	-1.41564	-0.370822			TRUE
Cts8	Cts8.1875	21	NA	-0.860673	-0.370822			TRUE
Cts8	Cts8.2395	21	NA	0.804867	-0.370822			TRUE
Cts8	Cts8.2396	21	NA	-1.44612	-0.370822			TRUE
Cts8	Cts8.264	21	NA	0.508666	-0.370822			TRUE
Cts8	Cts8.526	21	NA	-1.28368	-0.370822			FALSE
Ctsa	Ctsa.1452	21	NA	-0.249956	-0.851647			TRUE
Ctsa	Ctsa.2270	21	NA	-2.74661	-0.851647			TRUE
Ctsa	Ctsa.2485	21	NA	0.157321	-0.851647			TRUE
Ctsa	Ctsa.3138V	21	NA	1.43252	-0.851647			TRUE
Ctsa	Ctsa.3478V	21	NA	0.819621	-0.851647			TRUE
Ctsa	Ctsa.3509V	21	NA	-0.615346	-0.851647			TRUE
Ctsa	Ctsa.801	21	NA	-4.75908	-0.851647			FALSE
Ctsb	Ctsb.1224	21	YES	0.277021	1.33391			TRUE
Ctsb	Ctsb.1832	21	NA	1.47299	1.33391			TRUE
Ctsb	Ctsb.2414	21	NA	1.20134	1.33391			TRUE
Ctsb	Ctsb.2518	21	NA	1.40202	1.33391			TRUE
Ctsb	Ctsb.2710	21	YES	NA	1.33391			TRUE
Ctsb	Ctsb.3499	21	NA	0.363369	1.33391			TRUE
Ctsb	Ctsb.4339	21	NA	3.28672	1.33391			FALSE
Ctsc	Ctsc.1265	21	NA	-3.9241	-0.129882			TRUE
Ctsc	Ctsc.1485	21	NA	-0.233698	-0.129882			TRUE
Ctsc	Ctsc.1781	21	NA	1.74926	-0.129882			TRUE
Ctsc	Ctsc.1912	21	NA	-0.784254	-0.129882			TRUE
Ctsc	Ctsc.387	21	NA	2.03894	-0.129882			TRUE
Ctsc	Ctsc.58	21	YES	-3.26312	-0.129882			TRUE
Ctsc	Ctsc.857	21	NA	3.5078	-0.129882			FALSE
Ctsd	Ctsd.1375V	21	NA	5.13085	3.60377			TRUE
Ctsd	Ctsd.1916V	21	NA	-1.48652	3.60377			TRUE
Ctsd	Ctsd.260V	21	YES	19.3378	3.60377			TRUE
Ctsd	Ctsd.261V	21	NA	0.92209	3.60377			TRUE
Ctsd	Ctsd.262V	21	NA	-0.0899936	3.60377			TRUE
Ctsd	Ctsd.273	21	NA	0.725867	3.60377			TRUE
Ctsd	Ctsd.648	21	NA	0.686346	3.60377			FALSE
Ctse	Ctse.129	21	NA	-3.40888	-0.556955			TRUE
Ctse	Ctse.1667	21	NA	-0.893035	-0.556955			TRUE
Ctse	Ctse.194	21	NA	0.650293	-0.556955			TRUE
Ctse	Ctse.1989	21	NA	-0.639916	-0.556955			TRUE
Ctse	Ctse.591	21	NA	-0.747843	-0.556955			TRUE
Ctse	Ctse.639	21	NA	1.69765	-0.556955			FALSE
Ctsf	Ctsf.1225	21	NA	0.974832	-0.750544			TRUE
Ctsf	Ctsf.1266	21	NA	-4.0683	-0.750544			TRUE
Ctsf	Ctsf.1801	21	NA	-1.39378	-0.750544			TRUE
Ctsf	Ctsf.1805	21	NA	-1.27449	-0.750544			TRUE
Ctsf	Ctsf.279	21	NA	2.12117	-0.750544			TRUE
Ctsf	Ctsf.685	21	YES	-0.755866	-0.750544			TRUE
Ctsf	Ctsf.765	21	NA	-0.85738	-0.750544			FALSE
Ctsg	Ctsg.231	21	NA	1.62095	0.695856			TRUE
Ctsg	Ctsg.298	21	YES	NA	0.695856			TRUE
Ctsg	Ctsg.334	21	NA	0.665119	0.695856			TRUE
Ctsg	Ctsg.339	21	NA	0.192461	0.695856			TRUE
Ctsg	Ctsg.420	21	NA	1.85303	0.695856			TRUE
Ctsg	Ctsg.784	21	NA	0.36205	0.695856			TRUE
Ctsg	Ctsg.960	21	NA	-0.518476	0.695856			FALSE
Ctsh	Ctsh.1079	21	NA	1.0725	-0.0223465			TRUE
Ctsh	Ctsh.360	21	NA	-0.0350344	-0.0223465			TRUE
Ctsh	Ctsh.362	21	NA	0.759081	-0.0223465			TRUE
Ctsh	Ctsh.7	21	NA	-1.88469	-0.0223465			TRUE
Ctsh	Ctsh.747	21	NA	1.27907	-0.0223465			TRUE
Ctsh	Ctsh.846	21	NA	-1.56037	-0.0223465			TRUE
Ctsh	Ctsh.905	21	NA	0.213025	-0.0223465			FALSE
Ctsj	Ctsj.1207	21	NA	0.243569	-0.00809498			TRUE
Ctsj	Ctsj.393	21	NA	-0.615543	-0.00809498			TRUE
Ctsj	Ctsj.514	21	NA	-1.51677	-0.00809498			TRUE
Ctsj	Ctsj.58	21	NA	1.78434	-0.00809498			TRUE
Ctsj	Ctsj.622	21	NA	1.00423	-0.00809498			TRUE
Ctsj	Ctsj.632	21	NA	-0.465628	-0.00809498			TRUE
Ctsj	Ctsj.726	21	NA	-0.490859	-0.00809498			FALSE
Ctsk	Ctsk.1374	21	NA	1.76875	2.11779			TRUE
Ctsk	Ctsk.1397	21	NA	0.443627	2.11779			TRUE
Ctsk	Ctsk.403	21	NA	2.87145	2.11779			TRUE
Ctsk	Ctsk.413	21	NA	2.96803	2.11779			TRUE
Ctsk	Ctsk.45	21	YES	NA	2.11779			TRUE
Ctsk	Ctsk.667	21	NA	2.53708	2.11779			FALSE
Ctsl	Ctsl.1122	21	NA	1.44705	-0.0341617			TRUE
Ctsl	Ctsl.1399	21	NA	-2.71193	-0.0341617			TRUE
Ctsl	Ctsl.1939	21	NA	1.02989	-0.0341617			TRUE
Ctsl	Ctsl.1945	21	NA	-0.52208	-0.0341617			TRUE
Ctsl	Ctsl.1946	21	NA	0.380617	-0.0341617			TRUE
Ctsl	Ctsl.938	21	NA	0.907474	-0.0341617			TRUE
Ctsl	Ctsl.944	21	NA	-0.770149	-0.0341617			FALSE
Ctsll3	Ctsll3.1271	21	NA	0.102078	0.0462047			TRUE
Ctsll3	Ctsll3.1275	21	YES	-0.411112	0.0462047			TRUE
Ctsll3	Ctsll3.1299	21	NA	-0.317965	0.0462047			TRUE
Ctsll3	Ctsll3.200	21	NA	0.505065	0.0462047			TRUE
Ctsll3	Ctsll3.379	21	NA	-0.142167	0.0462047			TRUE
Ctsll3	Ctsll3.531	21	NA	0.54133	0.0462047			FALSE
Ctsm	Ctsm.1175	21	NA	-0.71851	0.433512			TRUE
Ctsm	Ctsm.153	21	NA	0.384485	0.433512			TRUE
Ctsm	Ctsm.335	21	NA	1.35319	0.433512			TRUE
Ctsm	Ctsm.376	21	NA	0.915524	0.433512			TRUE
Ctsm	Ctsm.482	21	NA	-1.31334	0.433512			TRUE
Ctsm	Ctsm.641	21	NA	1.43356	0.433512			TRUE
Ctsm	Ctsm.759	21	NA	0.979681	0.433512			FALSE
Ctso	Ctso.1122	21	YES	-1.58643	-0.0113254			TRUE
Ctso	Ctso.2192	21	NA	0.0899087	-0.0113254			TRUE
Ctso	Ctso.2358	21	NA	-0.659563	-0.0113254			TRUE
Ctso	Ctso.237	21	NA	0.148981	-0.0113254			TRUE
Ctso	Ctso.2539	21	NA	1.42615	-0.0113254			TRUE
Ctso	Ctso.3299	21	NA	-0.718114	-0.0113254			TRUE
Ctso	Ctso.385	21	NA	1.21979	-0.0113254			FALSE
Ctsq	Ctsq.1108	21	YES	-2.61214	-0.0849856			TRUE
Ctsq	Ctsq.1180	21	NA	1.35428	-0.0849856			TRUE
Ctsq	Ctsq.1261	21	NA	1.06463	-0.0849856			TRUE
Ctsq	Ctsq.1292	21	NA	3.38139	-0.0849856			TRUE
Ctsq	Ctsq.366	21	NA	-5.56421	-0.0849856			TRUE
Ctsq	Ctsq.550	21	NA	0.470804	-0.0849856			TRUE
Ctsq	Ctsq.923	21	NA	1.31035	-0.0849856			FALSE
Ctsr	Ctsr.1169	21	YES	-4.30979	-1.15299			TRUE
Ctsr	Ctsr.225	21	NA	-0.963527	-1.15299			TRUE
Ctsr	Ctsr.226	21	NA	-1.98601	-1.15299			TRUE
Ctsr	Ctsr.230	21	NA	-0.229505	-1.15299			TRUE
Ctsr	Ctsr.234	21	NA	-0.0718768	-1.15299			TRUE
Ctsr	Ctsr.259	21	NA	0.769744	-1.15299			TRUE
Ctsr	Ctsr.349	21	NA	-1.27998	-1.15299			FALSE
Ctss	Ctss.1122	21	NA	0.579277	-0.0330028			TRUE
Ctss	Ctss.1211	21	NA	-1.73577	-0.0330028			TRUE
Ctss	Ctss.255	21	NA	-0.772321	-0.0330028			TRUE
Ctss	Ctss.292	21	NA	1.65681	-0.0330028			TRUE
Ctss	Ctss.305	21	NA	1.30078	-0.0330028			TRUE
Ctss	Ctss.383	21	NA	-0.607505	-0.0330028			TRUE
Ctss	Ctss.766	21	YES	-0.652289	-0.0330028			FALSE
Ctsw	Ctsw.1082	21	NA	-0.75928	0.488987			TRUE
Ctsw	Ctsw.1193	21	NA	-0.542224	0.488987			TRUE
Ctsw	Ctsw.1199	21	NA	-0.762349	0.488987			TRUE
Ctsw	Ctsw.127	21	NA	-0.280751	0.488987			TRUE
Ctsw	Ctsw.186	21	YES	1.39858	0.488987			TRUE
Ctsw	Ctsw.222	21	NA	1.71604	0.488987			TRUE
Ctsw	Ctsw.791	21	NA	2.6529	0.488987			FALSE
Ctsz	Ctsz.1198	21	NA	-1.2927	0.792166			TRUE
Ctsz	Ctsz.1403	21	NA	0.272828	0.792166			TRUE
Ctsz	Ctsz.1407	21	NA	0.0949608	0.792166			TRUE
Ctsz	Ctsz.397	21	NA	1.69405	0.792166			TRUE
Ctsz	Ctsz.628	21	NA	2.26913	0.792166			TRUE
Ctsz	Ctsz.797	21	NA	1.41191	0.792166			TRUE
Ctsz	Ctsz.800	21	NA	1.09499	0.792166			FALSE
Cyld	Cyld.1139	21	NA	-0.546638	-0.291611			TRUE
Cyld	Cyld.2475	21	NA	-1.22926	-0.291611			TRUE
Cyld	Cyld.4140	21	NA	-0.580179	-0.291611			TRUE
Cyld	Cyld.4141	21	NA	-1.15474	-0.291611			TRUE
Cyld	Cyld.4246	21	NA	0.587996	-0.291611			TRUE
Cyld	Cyld.6809	21	NA	0.480411	-0.291611			TRUE
Cyld	Cyld.868	21	NA	0.401135	-0.291611			FALSE
Cym	Cym.1152	21	NA	-0.843839	0.531543			TRUE
Cym	Cym.1176	21	NA	-0.273594	0.531543			TRUE
Cym	Cym.1198	21	NA	1.11495	0.531543			TRUE
Cym	Cym.163	21	YES	1.91116	0.531543			TRUE
Cym	Cym.230	21	NA	0.632849	0.531543			TRUE
Cym	Cym.526	21	YES	NA	0.531543			TRUE
Cym	Cym.781	21	NA	0.647731	0.531543			FALSE
Ddi1	Ddi1.1006	21	NA	-0.355434	-0.9516			TRUE
Ddi1	Ddi1.1140	21	NA	2.31252	-0.9516			TRUE
Ddi1	Ddi1.1143	21	NA	2.94032	-0.9516			TRUE
Ddi1	Ddi1.1211	21	YES	-12.6025	-0.9516			TRUE
Ddi1	Ddi1.129	21	NA	-1.81449	-0.9516			TRUE
Ddi1	Ddi1.828	21	NA	1.05353	-0.9516			TRUE
Ddi1	Ddi1.834	21	NA	1.80482	-0.9516			FALSE
Ddi2	Ddi2.1461	21	NA	2.62692	1.9071			TRUE
Ddi2	Ddi2.1683	21	NA	0.142192	1.9071			TRUE
Ddi2	Ddi2.2232	21	NA	3.8846	1.9071			TRUE
Ddi2	Ddi2.3272	21	NA	2.56911	1.9071			TRUE
Ddi2	Ddi2.3336	21	NA	1.31637	1.9071			TRUE
Ddi2	Ddi2.3385	21	NA	-1.07686	1.9071			TRUE
Ddi2	Ddi2.446	21	NA	3.88734	1.9071			FALSE
Desi1	Desi1.1747	21	NA	3.45447	-0.118822			TRUE
Desi1	Desi1.2849	21	NA	2.30763	-0.118822			TRUE
Desi1	Desi1.311	21	YES	-11.3507	-0.118822			TRUE
Desi1	Desi1.428	21	NA	2.06533	-0.118822			TRUE
Desi1	Desi1.762	21	NA	0.511274	-0.118822			TRUE
Desi1	Desi1.853	21	NA	1.93896	-0.118822			TRUE
Desi1	Desi1.896	21	NA	0.241296	-0.118822			FALSE
Desi2	Desi2.1102	21	NA	-0.637614	-0.362894			TRUE
Desi2	Desi2.2361	21	NA	-0.755638	-0.362894			TRUE
Desi2	Desi2.2362	21	NA	-0.641648	-0.362894			TRUE
Desi2	Desi2.2539	21	NA	0.649556	-0.362894			TRUE
Desi2	Desi2.2595	21	YES	NA	-0.362894			TRUE
Desi2	Desi2.3111	21	NA	-0.429128	-0.362894			FALSE
Dhh	Dhh.1476	21	NA	1.51946	0.79193			TRUE
Dhh	Dhh.1487	21	NA	1.77059	0.79193			TRUE
Dhh	Dhh.1726	21	NA	0.650364	0.79193			TRUE
Dhh	Dhh.1730	21	NA	-0.98189	0.79193			TRUE
Dhh	Dhh.1847	21	YES	NA	0.79193			TRUE
Dhh	Dhh.53	21	NA	0.787236	0.79193			TRUE
Dhh	Dhh.820	21	NA	1.00582	0.79193			FALSE
Dnpep	Dnpep.1238	21	NA	0.69816	0.328637			TRUE
Dnpep	Dnpep.1402	21	YES	0.909442	0.328637			TRUE
Dnpep	Dnpep.1782	21	NA	0.523762	0.328637			TRUE
Dnpep	Dnpep.437	21	NA	-2.43258	0.328637			TRUE
Dnpep	Dnpep.473	21	NA	2.23374	0.328637			TRUE
Dnpep	Dnpep.474	21	NA	-0.477042	0.328637			TRUE
Dnpep	Dnpep.475	21	NA	0.844978	0.328637			FALSE
Dpep1	Dpep1.1262	21	YES	NA	0.859716			TRUE
Dpep1	Dpep1.1270	21	NA	-2.18291	0.859716			TRUE
Dpep1	Dpep1.1310	21	NA	2.50197	0.859716			TRUE
Dpep1	Dpep1.1998	21	NA	0.98382	0.859716			TRUE
Dpep1	Dpep1.2026	21	NA	1.44939	0.859716			TRUE
Dpep1	Dpep1.2029	21	NA	1.27013	0.859716			TRUE
Dpep1	Dpep1.2031	21	NA	1.13589	0.859716			FALSE
Dpep2	Dpep2.1382	21	NA	-1.4847	-1.05472			TRUE
Dpep2	Dpep2.1538	21	YES	NA	-1.05472			TRUE
Dpep2	Dpep2.1675	21	NA	-0.394822	-1.05472			TRUE
Dpep2	Dpep2.577	21	NA	0.876074	-1.05472			TRUE
Dpep2	Dpep2.760	21	NA	-5.01562	-1.05472			TRUE
Dpep2	Dpep2.796	21	NA	0.745472	-1.05472			FALSE
Dpep3	Dpep3.1007	21	NA	-1.06962	0.574829			TRUE
Dpep3	Dpep3.1030	21	NA	0.916771	0.574829			TRUE
Dpep3	Dpep3.1099	21	NA	1.18781	0.574829			TRUE
Dpep3	Dpep3.1647	21	NA	1.92284	0.574829			TRUE
Dpep3	Dpep3.421	21	NA	-0.0836482	0.574829			FALSE
Dpp10	Dpp10.1907	21	NA	2.85288	0.573382			TRUE
Dpp10	Dpp10.2380	21	NA	2.49595	0.573382			TRUE
Dpp10	Dpp10.2647	21	NA	0.232883	0.573382			TRUE
Dpp10	Dpp10.2870	21	NA	0.181272	0.573382			TRUE
Dpp10	Dpp10.3098	21	NA	-1.03682	0.573382			TRUE
Dpp10	Dpp10.3405	21	NA	0.313876	0.573382			TRUE
Dpp10	Dpp10.3443	21	NA	-1.02637	0.573382			FALSE
Dpp3	Dpp3.1677	21	NA	0.564301	0.0637043			TRUE
Dpp3	Dpp3.2074	21	NA	-1.12073	0.0637043			TRUE
Dpp3	Dpp3.402	21	NA	1.029	0.0637043			TRUE
Dpp3	Dpp3.597	21	NA	-0.791786	0.0637043			TRUE
Dpp3	Dpp3.762	21	NA	-0.466147	0.0637043			TRUE
Dpp3	Dpp3.963	21	NA	1.16759	0.0637043			FALSE
Dpp4	Dpp4.1454	21	NA	-3.34562	-0.273448			TRUE
Dpp4	Dpp4.1547	21	NA	0.536743	-0.273448			TRUE
Dpp4	Dpp4.1701	21	NA	0.572022	-0.273448			TRUE
Dpp4	Dpp4.2278	21	YES	-3.95182	-0.273448			TRUE
Dpp4	Dpp4.404	21	NA	1.87937	-0.273448			TRUE
Dpp4	Dpp4.854	21	NA	0.976299	-0.273448			TRUE
Dpp4	Dpp4.926	21	NA	1.41886	-0.273448			FALSE
Dpp6	Dpp6.1043	21	NA	1.53871	1.31083			TRUE
Dpp6	Dpp6.1167	21	NA	1.21475	1.31083			TRUE
Dpp6	Dpp6.1761	21	NA	3.05114	1.31083			TRUE
Dpp6	Dpp6.2219	21	NA	4.46349	1.31083			TRUE
Dpp6	Dpp6.2574	21	NA	0.111669	1.31083			TRUE
Dpp6	Dpp6.3585V	21	NA	-0.967119	1.31083			TRUE
Dpp6	Dpp6.971	21	NA	-0.236838	1.31083			FALSE
Dpp7	Dpp7.146	21	NA	0.50315	3.97029			TRUE
Dpp7	Dpp7.148	21	NA	-0.751813	3.97029			TRUE
Dpp7	Dpp7.1488	21	YES	NA	3.97029			TRUE
Dpp7	Dpp7.1573	21	NA	0.469252	3.97029			TRUE
Dpp7	Dpp7.1644	21	NA	-1.65175	3.97029			TRUE
Dpp7	Dpp7.1645	21	NA	-0.182858	3.97029			TRUE
Dpp7	Dpp7.226	21	YES	25.4358	3.97029			FALSE
Dpp8	Dpp8.3068	21	NA	-0.923334	0.467112			TRUE
Dpp8	Dpp8.3112	21	NA	0.76008	0.467112			TRUE
Dpp8	Dpp8.3120	21	NA	1.25905	0.467112			TRUE
Dpp8	Dpp8.3778	21	NA	1.16149	0.467112			TRUE
Dpp8	Dpp8.4417	21	NA	0.82758	0.467112			TRUE
Dpp8	Dpp8.4613	21	NA	0.925947	0.467112			TRUE
Dpp8	Dpp8.508	21	NA	-0.741026	0.467112			FALSE
Dpp9	Dpp9.1594	21	YES	-0.665434	-0.215194			TRUE
Dpp9	Dpp9.1648	21	NA	2.82271	-0.215194			TRUE
Dpp9	Dpp9.1936	21	NA	0.181352	-0.215194			TRUE
Dpp9	Dpp9.2650	21	YES	-6.2407	-0.215194			TRUE
Dpp9	Dpp9.2856	21	NA	-0.216814	-0.215194			TRUE
Dpp9	Dpp9.3457	21	NA	0.330129	-0.215194			TRUE
Dpp9	Dpp9.820	21	NA	2.2824	-0.215194			FALSE
E030019B06Rik	E030019B06Rik.1045	21	YES	0.535622	-0.539665			TRUE
E030019B06Rik	E030019B06Rik.1292	21	NA	-0.267758	-0.539665			TRUE
E030019B06Rik	E030019B06Rik.225	21	YES	NA	-0.539665			TRUE
E030019B06Rik	E030019B06Rik.411	21	NA	2.40795	-0.539665			TRUE
E030019B06Rik	E030019B06Rik.445	21	NA	-5.49205	-0.539665			TRUE
E030019B06Rik	E030019B06Rik.603	21	NA	-1.32684	-0.539665			TRUE
E030019B06Rik	E030019B06Rik.841	21	NA	0.905082	-0.539665			FALSE
Ece1	Ece1.1331	21	YES	-1.58082	-0.479212			TRUE
Ece1	Ece1.160	21	NA	1.48295	-0.479212			TRUE
Ece1	Ece1.2653	21	YES	0.651964	-0.479212			TRUE
Ece1	Ece1.3114	21	NA	-1.29539	-0.479212			TRUE
Ece1	Ece1.3311	21	NA	-4.41636	-0.479212			TRUE
Ece1	Ece1.3817	21	NA	0.808122	-0.479212			TRUE
Ece1	Ece1.985	21	NA	0.995053	-0.479212			FALSE
Ece2	Ece2.1048V	21	YES	3.70889	1.59385			TRUE
Ece2	Ece2.1549V	22	NA	-0.224758	1.59385			TRUE
Ece2	Ece2.3663V	22	NA	1.29742	1.59385			FALSE
Ecel1	Ecel1.1212	22	YES	0.746705	0.666755			TRUE
Ecel1	Ecel1.1332	22	YES	0.491753	0.666755			TRUE
Ecel1	Ecel1.1551	22	YES	2.75216	0.666755			TRUE
Ecel1	Ecel1.1962	22	NA	-0.38423	0.666755			TRUE
Ecel1	Ecel1.1964	22	NA	1.19428	0.666755			TRUE
Ecel1	Ecel1.2008	22	NA	-0.335176	0.666755			TRUE
Ecel1	Ecel1.2994	22	NA	0.201789	0.666755			FALSE
Eif3f	Eif3f.1244	22	NA	-0.6477	-3.22278			TRUE
Eif3f	Eif3f.1445	22	YES	-0.274364	-3.22278			TRUE
Eif3f	Eif3f.1453	22	YES	3.10168	-3.22278			TRUE
Eif3f	Eif3f.1456	22	NA	0.692395	-3.22278			TRUE
Eif3f	Eif3f.441	22	YES	-10.7337	-3.22278			TRUE
Eif3f	Eif3f.864	22	NA	-4.57585	-3.22278			TRUE
Eif3f	Eif3f.995	22	YES	-10.1219	-3.22278			FALSE
Elane	Elane.517	22	NA	0.703412	-0.637738			TRUE
Elane	Elane.635	22	NA	-1.76521	-0.637738			TRUE
Elane	Elane.770	22	NA	-0.381022	-0.637738			TRUE
Elane	Elane.872	22	NA	-1.44859	-0.637738			TRUE
Elane	Elane.880	22	NA	-1.11154	-0.637738			TRUE
Elane	Elane.883	22	NA	0.176532	-0.637738			FALSE
Endou	Endou.2055	22	NA	-0.997542	-0.264884			TRUE
Endou	Endou.2072	22	YES	-2.81552	-0.264884			TRUE
Endou	Endou.2109	22	NA	0.0674458	-0.264884			TRUE
Endou	Endou.2281	22	NA	0.722202	-0.264884			TRUE
Endou	Endou.2366	22	YES	1.69899	-0.264884			FALSE
Enpep	Enpep.179	22	NA	0.733044	-1.22267			TRUE
Enpep	Enpep.180	22	NA	1.87455	-1.22267			TRUE
Enpep	Enpep.3261	22	NA	-0.749572	-1.22267			TRUE
Enpep	Enpep.3266	22	NA	-1.60131	-1.22267			TRUE
Enpep	Enpep.3553	22	NA	-0.97132	-1.22267			TRUE
Enpep	Enpep.3874	22	YES	-6.62142	-1.22267			FALSE
Erap1	Erap1.140	22	NA	-0.374942	0.38518			TRUE
Erap1	Erap1.1574	22	NA	-0.364838	0.38518			TRUE
Erap1	Erap1.1946	22	YES	1.29314	0.38518			TRUE
Erap1	Erap1.2751	22	YES	1.62	0.38518			TRUE
Erap1	Erap1.2806	22	NA	-0.552838	0.38518			TRUE
Erap1	Erap1.3845	22	NA	0.824733	0.38518			TRUE
Erap1	Erap1.3846	22	NA	0.251002	0.38518			FALSE
Ermp1	Ermp1.2366	22	NA	0.137523	0.384678			TRUE
Ermp1	Ermp1.3658	22	YES	0.940884	0.384678			TRUE
Ermp1	Ermp1.4356	22	NA	-0.230283	0.384678			TRUE
Ermp1	Ermp1.4552	22	NA	0.847084	0.384678			TRUE
Ermp1	Ermp1.4988	22	NA	-0.343321	0.384678			TRUE
Ermp1	Ermp1.5035	22	NA	0.822777	0.384678			TRUE
Ermp1	Ermp1.845	22	NA	0.518082	0.384678			FALSE
Esd	Esd.1488	22	NA	1.19296	-0.323746			TRUE
Esd	Esd.1511	22	NA	-2.06658	-0.323746			TRUE
Esd	Esd.1628	22	NA	0.205447	-0.323746			TRUE
Esd	Esd.1639	22	NA	-0.0263931	-0.323746			TRUE
Esd	Esd.770	22	YES	-0.80906	-0.323746			TRUE
Esd	Esd.843	22	NA	-0.43885	-0.323746			FALSE
Espl1	Espl1.1644	22	NA	1.27425	-0.20017			TRUE
Espl1	Espl1.2234	22	NA	0.169108	-0.20017			TRUE
Espl1	Espl1.2290	22	NA	0.745979	-0.20017			TRUE
Espl1	Espl1.4490	22	NA	-1.07415	-0.20017			TRUE
Espl1	Espl1.5941	22	NA	-1.42018	-0.20017			TRUE
Espl1	Espl1.6522	22	NA	-0.843976	-0.20017			TRUE
Espl1	Espl1.972	22	NA	-0.252217	-0.20017			FALSE
F10	F10.1435	22	NA	1.10397	-0.202535			TRUE
F10	F10.1915	22	YES	-0.372633	-0.202535			TRUE
F10	F10.1981	22	NA	-3.36495	-0.202535			TRUE
F10	F10.2011	22	YES	0.318826	-0.202535			TRUE
F10	F10.2020	22	YES	1.12542	-0.202535			TRUE
F10	F10.2424	22	NA	-0.0258441	-0.202535			TRUE
F10	F10.476	22	YES	NA	-0.202535			FALSE
F11	F11.106	22	NA	0.544771	0.527407			TRUE
F11	F11.190	22	NA	1.37286	0.527407			TRUE
F11	F11.2165	22	NA	1.39844	0.527407			TRUE
F11	F11.2195	22	NA	-0.238651	0.527407			TRUE
F11	F11.420	22	NA	-0.691454	0.527407			TRUE
F11	F11.615	22	NA	-0.696493	0.527407			TRUE
F11	F11.795	22	YES	2.00238	0.527407			FALSE
F12	F12.133	22	NA	0.531789	0.35011			TRUE
F12	F12.1798	22	NA	-1.61095	0.35011			TRUE
F12	F12.1802	22	NA	0.00300811	0.35011			TRUE
F12	F12.1926	22	YES	2.14845	0.35011			TRUE
F12	F12.456	22	YES	1.50722	0.35011			TRUE
F12	F12.458	22	NA	-0.242043	0.35011			TRUE
F12	F12.766	22	YES	0.1133	0.35011			FALSE
F2	F2.1294	22	NA	0.743248	0.928868			TRUE
F2	F2.1519	22	YES	0.495703	0.928868			TRUE
F2	F2.1615	22	YES	-0.509593	0.928868			TRUE
F2	F2.1673	22	YES	1.84937	0.928868			TRUE
F2	F2.1808	22	NA	1.20163	0.928868			TRUE
F2	F2.1913	22	NA	1.99518	0.928868			TRUE
F2	F2.1940	22	NA	0.726547	0.928868			FALSE
F7	F7.1423	22	NA	0.646731	1.02914			TRUE
F7	F7.15	22	YES	-1.71809	1.02914			TRUE
F7	F7.1819	22	YES	-0.362558	1.02914			TRUE
F7	F7.381	22	YES	6.17813	1.02914			TRUE
F7	F7.409	22	YES	NA	1.02914			TRUE
F7	F7.561	22	NA	0.401469	1.02914			FALSE
F8	F8.2989	22	NA	-1.43846	-0.446961			TRUE
F8	F8.3134	22	YES	0.823652	-0.446961			TRUE
F8	F8.4028	22	YES	NA	-0.446961			TRUE
F8	F8.4886	22	NA	1.22845	-0.446961			TRUE
F8	F8.5474	22	NA	-1.22787	-0.446961			TRUE
F8	F8.5846	22	NA	-0.568969	-0.446961			TRUE
F8	F8.6623	22	NA	-1.49857	-0.446961			FALSE
F9	F9.1473	22	NA	-0.484371	-0.191712			TRUE
F9	F9.1559	22	NA	-0.305429	-0.191712			TRUE
F9	F9.1603	22	NA	-0.683664	-0.191712			TRUE
F9	F9.1604	22	NA	-0.54624	-0.191712			TRUE
F9	F9.2085	22	NA	1.06114	-0.191712			TRUE
F9	F9.416	22	YES	NA	-0.191712			TRUE
F9	F9.885	22	YES	NA	-0.191712			FALSE
Fam105b	Fam105b.1019	22	NA	-0.486447	0.00900348			TRUE
Fam105b	Fam105b.1262	22	NA	-0.314183	0.00900348			TRUE
Fam105b	Fam105b.1285	22	NA	-0.450792	0.00900348			TRUE
Fam105b	Fam105b.1286	22	NA	-0.362684	0.00900348			TRUE
Fam105b	Fam105b.252	22	YES	0.236605	0.00900348			TRUE
Fam105b	Fam105b.539	22	YES	0.483796	0.00900348			TRUE
Fam105b	Fam105b.554	22	YES	0.95673	0.00900348			FALSE
Fam111a	Fam111a.1107	22	YES	NA	0.678699			TRUE
Fam111a	Fam111a.2181	22	YES	0.31681	0.678699			TRUE
Fam111a	Fam111a.3718	22	NA	-0.379095	0.678699			TRUE
Fam111a	Fam111a.3799	22	NA	2.09838	0.678699			FALSE
Fap	Fap.1328	22	NA	2.01216	1.17898			TRUE
Fap	Fap.1432	22	YES	2.05062	1.17898			TRUE
Fap	Fap.1588	22	NA	0.432252	1.17898			TRUE
Fap	Fap.1679	22	NA	0.129973	1.17898			TRUE
Fap	Fap.2021	22	NA	0.403657	1.17898			TRUE
Fap	Fap.2719	22	YES	2.29014	1.17898			TRUE
Fap	Fap.722	22	NA	0.934056	1.17898			FALSE
Folh1	Folh1.1874	22	NA	0.211815	-0.448218			TRUE
Folh1	Folh1.2211	22	NA	-1.00168	-0.448218			TRUE
Folh1	Folh1.2429	22	NA	1.49253	-0.448218			TRUE
Folh1	Folh1.2657V	22	NA	-1.76677	-0.448218			TRUE
Folh1	Folh1.427	22	NA	-1.4138	-0.448218			TRUE
Folh1	Folh1.497	22	NA	1.04772	-0.448218			TRUE
Folh1	Folh1.981	22	NA	-1.70733	-0.448218			FALSE
Furin	Furin.1470	22	YES	-0.177101	-0.621078			TRUE
Furin	Furin.1777	22	YES	0.28304	-0.621078			TRUE
Furin	Furin.2098	22	NA	-2.36085	-0.621078			TRUE
Furin	Furin.3271	22	NA	0.658372	-0.621078			TRUE
Furin	Furin.3625	22	NA	-0.50074	-0.621078			TRUE
Furin	Furin.3665	22	NA	-1.14136	-0.621078			TRUE
Furin	Furin.4272	22	NA	-1.10891	-0.621078			FALSE
Ggh	Ggh.1022	22	NA	0.207246	0.680033			TRUE
Ggh	Ggh.1152	22	YES	NA	0.680033			TRUE
Ggh	Ggh.418	22	NA	0.170561	0.680033			TRUE
Ggh	Ggh.570	22	YES	2.43203	0.680033			TRUE
Ggh	Ggh.575	22	NA	-0.153016	0.680033			TRUE
Ggh	Ggh.622	22	YES	NA	0.680033			TRUE
Ggh	Ggh.718	22	NA	0.743343	0.680033			FALSE
Ggt1	Ggt1.1107	22	YES	2.46377	1.205			TRUE
Ggt1	Ggt1.1108	22	YES	3.30153	1.205			TRUE
Ggt1	Ggt1.1247	22	YES	NA	1.205			TRUE
Ggt1	Ggt1.1618	22	NA	-0.120398	1.205			TRUE
Ggt1	Ggt1.191	22	NA	1.02846	1.205			TRUE
Ggt1	Ggt1.517	22	YES	NA	1.205			TRUE
Ggt1	Ggt1.604	22	NA	-0.64834	1.205			FALSE
Ggt5	Ggt5.1604	22	YES	0.184452	0.0844531			TRUE
Ggt5	Ggt5.3115	22	YES	NA	0.0844531			TRUE
Ggt5	Ggt5.3256	22	NA	0.115967	0.0844531			TRUE
Ggt5	Ggt5.3259	22	NA	-0.482504	0.0844531			TRUE
Ggt5	Ggt5.4029	22	NA	-0.317629	0.0844531			TRUE
Ggt5	Ggt5.4076	22	NA	0.921979	0.0844531			FALSE
Ggt6	Ggt6.111	22	NA	0.0166418	0.569594			TRUE
Ggt6	Ggt6.1205	22	NA	0.260551	0.569594			TRUE
Ggt6	Ggt6.1695	22	NA	3.83698	0.569594			TRUE
Ggt6	Ggt6.171	22	NA	-1.97294	0.569594			TRUE
Ggt6	Ggt6.1783	22	NA	-0.143716	0.569594			TRUE
Ggt6	Ggt6.211	22	NA	2.37189	0.569594			TRUE
Ggt6	Ggt6.808	22	NA	-0.382246	0.569594			FALSE
Ggt7	Ggt7.1091	22	NA	11.1627	3.05269			TRUE
Ggt7	Ggt7.1093	22	YES	1.79465	3.05269			TRUE
Ggt7	Ggt7.1769	22	YES	2.95744	3.05269			TRUE
Ggt7	Ggt7.1872	22	NA	0.811096	3.05269			TRUE
Ggt7	Ggt7.2429	22	NA	1.1865	3.05269			TRUE
Ggt7	Ggt7.2430	22	NA	0.403772	3.05269			TRUE
Ggt7	Ggt7.419	22	YES	NA	3.05269			FALSE
Gm10334	Gm10334.121	22	NA	0.225235	0.0513683			TRUE
Gm10334	Gm10334.22	22	NA	1.08039	0.0513683			TRUE
Gm10334	Gm10334.3	22	NA	-0.0306169	0.0513683			TRUE
Gm10334	Gm10334.346	22	YES	-1.06954	0.0513683			FALSE
Gm13011	Gm13011.252	22	NA	-0.384635	0.64203			TRUE
Gm13011	Gm13011.650	22	YES	2.44277	0.64203			TRUE
Gm13011	Gm13011.655	22	YES	1.41522	0.64203			TRUE
Gm13011	Gm13011.808	22	NA	-0.905232	0.64203			FALSE
Gm2663	Gm2663.26	22	NA	-0.621916	-0.621916			FALSE
Gm4787	Gm4787.1169	22	YES	2.53659	0.535462			TRUE
Gm4787	Gm4787.1997	22	NA	0.878404	0.535462			TRUE
Gm4787	Gm4787.2374	22	YES	-3.03194	0.535462			TRUE
Gm4787	Gm4787.2419	22	NA	0.91894	0.535462			TRUE
Gm4787	Gm4787.701	22	NA	1.23836	0.535462			TRUE
Gm4787	Gm4787.740	22	NA	0.305533	0.535462			TRUE
Gm4787	Gm4787.905	22	NA	0.902345	0.535462			FALSE
Gm5077	Gm5077.1619	22	NA	1.18015	0.530925			TRUE
Gm5077	Gm5077.1917	22	YES	-0.373982	0.530925			TRUE
Gm5077	Gm5077.2550	22	YES	NA	0.530925			TRUE
Gm5077	Gm5077.415	22	YES	NA	0.530925			TRUE
Gm5077	Gm5077.447	22	NA	1.85852	0.530925			TRUE
Gm5077	Gm5077.448	22	NA	-0.343446	0.530925			TRUE
Gm5077	Gm5077.453	22	NA	0.333384	0.530925			FALSE
Gm5346	Gm5346.1163	22	NA	-4.41106	-1.16075			TRUE
Gm5346	Gm5346.1385	22	NA	-0.635052	-1.16075			TRUE
Gm5346	Gm5346.1564	22	YES	-2.61894	-1.16075			TRUE
Gm5346	Gm5346.215	22	NA	-2.88431	-1.16075			TRUE
Gm5346	Gm5346.966	22	NA	2.83192	-1.16075			TRUE
Gm5346	Gm5346.975	22	NA	0.752955	-1.16075			FALSE
Gm5347	Gm5347.1124	22	NA	0.473166	0.812339			TRUE
Gm5347	Gm5347.1995	22	YES	0.573836	0.812339			TRUE
Gm5347	Gm5347.67	22	NA	1.77681	0.812339			TRUE
Gm5347	Gm5347.89	22	NA	0.845457	0.812339			TRUE
Gm5347	Gm5347.895	22	NA	-0.217856	0.812339			TRUE
Gm5347	Gm5347.911	22	NA	-0.377972	0.812339			TRUE
Gm5347	Gm5347.936	22	YES	2.61294	0.812339			FALSE
Gm5409	Gm5409.144V	22	NA	-0.534417	-0.194856			TRUE
Gm5409	Gm5409.26V	22	NA	1.36107	-0.194856			TRUE
Gm5409	Gm5409.29V	22	NA	-1.40472	-0.194856			TRUE
Gm5409	Gm5409.525V	22	NA	0.69235	-0.194856			TRUE
Gm5409	Gm5409.526V	22	NA	0.48095	-0.194856			TRUE
Gm5409	Gm5409.527V	22	NA	-1.76437	-0.194856			FALSE
Gm5415	Gm5415.1028	22	NA	-0.892184	0.00838098			TRUE
Gm5415	Gm5415.1295	22	NA	0.611925	0.00838098			TRUE
Gm5415	Gm5415.1973	22	NA	0.247789	0.00838098			TRUE
Gm5415	Gm5415.259	22	NA	0.804248	0.00838098			TRUE
Gm5415	Gm5415.3517	22	NA	-0.561987	0.00838098			TRUE
Gm5415	Gm5415.3554	22	NA	0.754642	0.00838098			TRUE
Gm5415	Gm5415.3562	22	NA	0.516804	0.00838098			TRUE
Gm5415	Gm5415.47	22	NA	-2.01739	0.00838098			TRUE
Gm5415	Gm5415.525	22	NA	0.611587	0.00838098			TRUE
Gm5415	Gm5415.643	22	YES	NA	0.00838098			FALSE
Gm5771	Gm5771.344	22	NA	0.349996	-0.170194			TRUE
Gm5771	Gm5771.345	22	NA	0.207592	-0.170194			TRUE
Gm5771	Gm5771.781	22	YES	-1.6538	-0.170194			TRUE
Gm5771	Gm5771.785	22	NA	0.232063	-0.170194			TRUE
Gm5771	Gm5771.786	22	NA	0.0442969	-0.170194			TRUE
Gm5771	Gm5771.799	22	NA	-0.201311	-0.170194			FALSE
Gzma	Gzma.127	22	YES	1.95925	0.238372			TRUE
Gzma	Gzma.159	22	NA	-0.932615	0.238372			TRUE
Gzma	Gzma.296	22	NA	-0.201486	0.238372			TRUE
Gzma	Gzma.301	22	NA	0.274099	0.238372			TRUE
Gzma	Gzma.334	22	NA	-0.442164	0.238372			TRUE
Gzma	Gzma.445	22	NA	-1.10953	0.238372			TRUE
Gzma	Gzma.831	22	YES	2.12104	0.238372			FALSE
Gzmb	Gzmb.1133	22	NA	0.903025	1.39012			TRUE
Gzmb	Gzmb.1286	22	NA	1.03099	1.39012			TRUE
Gzmb	Gzmb.1289	22	NA	0.743954	1.39012			TRUE
Gzmb	Gzmb.1332	22	NA	0.359751	1.39012			TRUE
Gzmb	Gzmb.300	22	NA	-0.263005	1.39012			TRUE
Gzmb	Gzmb.500	22	YES	2.47536	1.39012			TRUE
Gzmb	Gzmb.800	22	YES	4.48075	1.39012			FALSE
Gzmc	Gzmc.179	22	NA	0.308008	0.392642			TRUE
Gzmc	Gzmc.258	22	YES	NA	0.392642			TRUE
Gzmc	Gzmc.394	22	NA	-0.432712	0.392642			TRUE
Gzmc	Gzmc.622	22	NA	1.08242	0.392642			TRUE
Gzmc	Gzmc.692	22	YES	NA	0.392642			TRUE
Gzmc	Gzmc.787	22	NA	0.6041	0.392642			TRUE
Gzmc	Gzmc.814	22	NA	0.401396	0.392642			FALSE
Gzmd	Gzmd.288	22	YES	1.80433	0.76668			TRUE
Gzmd	Gzmd.392	22	NA	-0.596741	0.76668			TRUE
Gzmd	Gzmd.418	22	NA	1.47896	0.76668			TRUE
Gzmd	Gzmd.765	22	YES	3.63798	0.76668			TRUE
Gzmd	Gzmd.813	22	YES	-1.78746	0.76668			TRUE
Gzmd	Gzmd.916	22	NA	0.0630077	0.76668			FALSE
Gzme	Gzme.186	22	NA	-0.583405	-0.00099129			TRUE
Gzme	Gzme.187	22	NA	-0.899759	-0.00099129			TRUE
Gzme	Gzme.221	22	NA	1.75105	-0.00099129			TRUE
Gzme	Gzme.389	22	NA	-0.250762	-0.00099129			TRUE
Gzme	Gzme.519	22	YES	0.0998	-0.00099129			TRUE
Gzme	Gzme.606	22	YES	-0.122876	-0.00099129			FALSE
Gzmf	Gzmf.202	22	YES	1.51129	0.236431			TRUE
Gzmf	Gzmf.370	22	NA	-0.234958	0.236431			TRUE
Gzmf	Gzmf.624	22	NA	-1.91059	0.236431			TRUE
Gzmf	Gzmf.673	22	NA	0.560056	0.236431			TRUE
Gzmf	Gzmf.862	22	NA	0.726835	0.236431			TRUE
Gzmf	Gzmf.867	22	NA	0.765955	0.236431			FALSE
Gzmg	Gzmg.239	22	YES	NA	0.682157			TRUE
Gzmg	Gzmg.343	22	NA	0.724229	0.682157			TRUE
Gzmg	Gzmg.373	22	NA	0.225597	0.682157			TRUE
Gzmg	Gzmg.375	22	NA	0.0684702	0.682157			TRUE
Gzmg	Gzmg.376	22	NA	0.617743	0.682157			TRUE
Gzmg	Gzmg.770	22	NA	1.77475	0.682157			FALSE
Gzmk	Gzmk.521	22	NA	1.66429	0.902534			TRUE
Gzmk	Gzmk.522	22	NA	1.15916	0.902534			TRUE
Gzmk	Gzmk.55V	22	NA	-0.382057	0.902534			TRUE
Gzmk	Gzmk.584	22	NA	1.36599	0.902534			TRUE
Gzmk	Gzmk.60V	22	NA	0.185977	0.902534			TRUE
Gzmk	Gzmk.971	22	NA	2.19181	0.902534			TRUE
Gzmk	Gzmk.992	22	YES	0.132572	0.902534			FALSE
Gzmm	Gzmm.1264	22	NA	0.215592	1.57235			TRUE
Gzmm	Gzmm.156	22	YES	1.69293	1.57235			TRUE
Gzmm	Gzmm.236	22	NA	0.370508	1.57235			TRUE
Gzmm	Gzmm.237	22	YES	1.99332	1.57235			TRUE
Gzmm	Gzmm.238	22	YES	4.37967	1.57235			TRUE
Gzmm	Gzmm.763	22	YES	0.782096	1.57235			FALSE
Gzmn	Gzmn.209	22	YES	1.10647	-0.141362			TRUE
Gzmn	Gzmn.220	22	NA	-0.427483	-0.141362			TRUE
Gzmn	Gzmn.251	22	YES	NA	-0.141362			TRUE
Gzmn	Gzmn.417	22	NA	-1.83746	-0.141362			TRUE
Gzmn	Gzmn.419	22	NA	-0.754829	-0.141362			TRUE
Gzmn	Gzmn.605	22	YES	1.13987	-0.141362			TRUE
Gzmn	Gzmn.636	22	NA	-0.0747263	-0.141362			FALSE
H13	H13.310	22	YES	NA	0.640713			TRUE
H13	H13.314	22	YES	2.71271	0.640713			TRUE
H13	H13.423	22	NA	-1.43129	0.640713			TRUE
H13	H13.5	23	YES	NA	0.640713			TRUE
H13	H13.6	23	YES	NA	0.640713			TRUE
H13	H13.7	23	YES	NA	0.640713			FALSE
Habp2	Habp2.1281	23	YES	0.200234	0.530078			TRUE
Habp2	Habp2.1308	23	YES	-1.22371	0.530078			TRUE
Habp2	Habp2.1349	23	YES	NA	0.530078			TRUE
Habp2	Habp2.1365	23	YES	1.78906	0.530078			TRUE
Habp2	Habp2.1371	23	YES	0.853964	0.530078			TRUE
Habp2	Habp2.2273	23	YES	1.55847	0.530078			TRUE
Habp2	Habp2.723	23	YES	0.00245928	0.530078			FALSE
Hgf	Hgf.1526	23	YES	1.30859	0.195134			TRUE
Hgf	Hgf.1533	23	YES	0.352308	0.195134			TRUE
Hgf	Hgf.1644	23	YES	0.107602	0.195134			TRUE
Hgf	Hgf.1706	23	YES	-1.14039	0.195134			TRUE
Hgf	Hgf.2019	23	YES	0.0423682	0.195134			TRUE
Hgf	Hgf.2371	23	YES	-0.0207609	0.195134			TRUE
Hgf	Hgf.962	23	YES	0.716222	0.195134			FALSE
Hgfac	Hgfac.1492	23	YES	NA	-0.116766			TRUE
Hgfac	Hgfac.1540	23	YES	-0.272473	-0.116766			TRUE
Hgfac	Hgfac.2041	23	YES	-0.0406794	-0.116766			TRUE
Hgfac	Hgfac.629	23	YES	0.191798	-0.116766			TRUE
Hgfac	Hgfac.630	23	YES	-1.48827	-0.116766			TRUE
Hgfac	Hgfac.866	23	YES	1.0258	-0.116766			FALSE
Hp	Hp.226	23	YES	NA	-0.319838			TRUE
Hp	Hp.311	23	YES	0.926343	-0.319838			TRUE
Hp	Hp.743	23	YES	NA	-0.319838			TRUE
Hp	Hp.837	23	YES	0.937503	-0.319838			TRUE
Hp	Hp.842	23	YES	0.703183	-0.319838			TRUE
Hp	Hp.858	23	YES	-2.93045	-0.319838			TRUE
Hp	Hp.909	23	YES	-1.23577	-0.319838			FALSE
Hpn	Hpn.1699	23	YES	-1.58176	-1.51573			TRUE
Hpn	Hpn.1701	23	YES	-0.935755	-1.51573			TRUE
Hpn	Hpn.367	23	YES	NA	-1.51573			TRUE
Hpn	Hpn.574	23	YES	-0.201378	-1.51573			TRUE
Hpn	Hpn.917	23	YES	-3.18972	-1.51573			TRUE
Hpn	Hpn.975	23	YES	-1.67004	-1.51573			FALSE
Htra1	Htra1.1123	23	YES	-1.34941	0.03634			TRUE
Htra1	Htra1.1466	23	YES	-0.821267	0.03634			TRUE
Htra1	Htra1.1640	23	YES	-0.427536	0.03634			TRUE
Htra1	Htra1.1797	23	YES	1.36034	0.03634			TRUE
Htra1	Htra1.1896	23	YES	0.712128	0.03634			TRUE
Htra1	Htra1.609	23	YES	0.743788	0.03634			TRUE
Htra1	Htra1.746	23	YES	NA	0.03634			FALSE
Htra2	Htra2.1247	23	YES	0.419022	-0.244389			TRUE
Htra2	Htra2.1249	23	YES	-0.461564	-0.244389			TRUE
Htra2	Htra2.1250	23	YES	-1.83898	-0.244389			TRUE
Htra2	Htra2.1255V	23	YES	-1.01585	-0.244389			TRUE
Htra2	Htra2.1283	23	YES	1.02162	-0.244389			TRUE
Htra2	Htra2.997	23	YES	0.409417	-0.244389			FALSE
Htra3	Htra3.1129	23	YES	12.7136	4.57757			TRUE
Htra3	Htra3.1140	23	YES	0.462177	4.57757			TRUE
Htra3	Htra3.1311	23	YES	NA	4.57757			TRUE
Htra3	Htra3.1335	23	YES	NA	4.57757			TRUE
Htra3	Htra3.280	23	YES	NA	4.57757			TRUE
Htra3	Htra3.860	23	YES	NA	4.57757			TRUE
Htra3	Htra3.861	23	YES	0.556925	4.57757			FALSE
Htra4	Htra4.1179	23	YES	-0.492509	-0.101161			TRUE
Htra4	Htra4.1512	23	YES	-0.419094	-0.101161			TRUE
Htra4	Htra4.1519	23	YES	0.205334	-0.101161			TRUE
Htra4	Htra4.1893V	23	YES	0.466626	-0.101161			TRUE
Htra4	Htra4.1952V	23	YES	0.357616	-0.101161			TRUE
Htra4	Htra4.2122V	23	YES	-0.450335	-0.101161			TRUE
Htra4	Htra4.593	23	YES	-0.375768	-0.101161			FALSE
Ide	Ide.2271	23	YES	-1.15013	-0.753095			TRUE
Ide	Ide.2654	23	YES	0.493738	-0.753095			TRUE
Ide	Ide.3229	23	YES	-1.3519	-0.753095			TRUE
Ide	Ide.3868	23	YES	-0.41258	-0.753095			TRUE
Ide	Ide.4780	23	YES	-0.962189	-0.753095			TRUE
Ide	Ide.844	23	YES	-0.14908	-0.753095			TRUE
Ide	Ide.934	23	YES	-1.73952	-0.753095			FALSE
Ihh	Ihh.1831	23	YES	NA	0.114919			TRUE
Ihh	Ihh.1938	23	YES	0.748496	0.114919			TRUE
Ihh	Ihh.2231	23	YES	NA	0.114919			TRUE
Ihh	Ihh.2396	23	YES	-0.398187	0.114919			TRUE
Ihh	Ihh.2398	23	YES	0.427665	0.114919			TRUE
Ihh	Ihh.2401	23	YES	-0.318297	0.114919			FALSE
Immp1l	Immp1l.422	23	YES	2.59201	0.672919			TRUE
Immp1l	Immp1l.446	23	YES	-0.429179	0.672919			TRUE
Immp1l	Immp1l.603	23	YES	2.19794	0.672919			TRUE
Immp1l	Immp1l.708	23	YES	-0.011964	0.672919			TRUE
Immp1l	Immp1l.855	23	YES	0.361062	0.672919			TRUE
Immp1l	Immp1l.856	23	YES	-0.672357	0.672919			FALSE
Immp2l	Immp2l.1019	23	YES	-1.25825	0.291339			TRUE
Immp2l	Immp2l.1052	23	YES	1.43216	0.291339			TRUE
Immp2l	Immp2l.1053	23	YES	1.27188	0.291339			TRUE
Immp2l	Immp2l.420	23	YES	0.457302	0.291339			TRUE
Immp2l	Immp2l.511	23	YES	0.40219	0.291339			TRUE
Immp2l	Immp2l.512	23	YES	1.56385	0.291339			TRUE
Immp2l	Immp2l.76	23	YES	-1.82976	0.291339			FALSE
Josd1	Josd1.1275	23	YES	0.995171	-0.01778			TRUE
Josd1	Josd1.1341	23	YES	-0.125872	-0.01778			TRUE
Josd1	Josd1.2457	23	YES	0.331607	-0.01778			TRUE
Josd1	Josd1.3131	23	YES	NA	-0.01778			TRUE
Josd1	Josd1.751	23	YES	-0.54145	-0.01778			TRUE
Josd1	Josd1.752	23	YES	0.350154	-0.01778			TRUE
Josd1	Josd1.835	23	YES	-1.11629	-0.01778			FALSE
Josd2	Josd2.156	23	YES	4.24875	0.661507			TRUE
Josd2	Josd2.319	23	YES	-0.391378	0.661507			TRUE
Josd2	Josd2.614	23	YES	-0.117118	0.661507			TRUE
Josd2	Josd2.616	23	YES	0.449653	0.661507			TRUE
Josd2	Josd2.903	23	YES	-1.29125	0.661507			TRUE
Josd2	Josd2.905	23	YES	0.357635	0.661507			TRUE
Josd2	Josd2.908	23	YES	1.37426	0.661507			FALSE
Kel	Kel.1284	23	YES	-0.255316	-0.316005			TRUE
Kel	Kel.1680	23	YES	-0.642951	-0.316005			TRUE
Kel	Kel.1687	23	YES	0.724746	-0.316005			TRUE
Kel	Kel.1690	23	YES	-0.508001	-0.316005			TRUE
Kel	Kel.1716	23	YES	-0.688652	-0.316005			TRUE
Kel	Kel.934	23	YES	-0.525859	-0.316005			FALSE
Klk1	Klk1.234	23	YES	-0.32391	-0.0401298			TRUE
Klk1	Klk1.377	23	YES	0.00229032	-0.0401298			TRUE
Klk1	Klk1.525	23	YES	0.611407	-0.0401298			TRUE
Klk1	Klk1.769	23	YES	-0.314909	-0.0401298			TRUE
Klk1	Klk1.770	23	YES	-0.519906	-0.0401298			TRUE
Klk1	Klk1.836	23	YES	0.30425	-0.0401298			FALSE
Klk10	Klk10.1320	23	YES	-0.135273	-0.54873			TRUE
Klk10	Klk10.1328	23	YES	0.453056	-0.54873			TRUE
Klk10	Klk10.382	23	YES	-1.35098	-0.54873			TRUE
Klk10	Klk10.668	23	YES	-0.490442	-0.54873			TRUE
Klk10	Klk10.670	23	YES	NA	-0.54873			TRUE
Klk10	Klk10.910	23	YES	-1.58443	-0.54873			TRUE
Klk10	Klk10.941	23	YES	-0.184315	-0.54873			FALSE
[truncated: 2,354 more rows]
[truncated: 1 more columns]

## Sheet: Tabe S2C Hits 1A BKM
Protease	freq	X	Pool.No.	onlyoneR	AvSSMDBKM*	AvSSMDBKM/Protease		Number of proteases
4833403I15Rik	2	4833403I15Rik.2757	16	NA	1.48917	0.80591		TRUE
4833403I15Rik	2	4833403I15Rik.3027	16	YES	-4.38903	0.80591		TRUE
4833403I15Rik	2	4833403I15Rik.1135	16	YES	NA	0.80591		TRUE
4833403I15Rik	2	4833403I15Rik.3198	16	NA	2.50931	0.80591		TRUE
4833403I15Rik	2	4833403I15Rik.774	16	NA	0.421995	0.80591		TRUE
4833403I15Rik	2	4833403I15Rik.2758	16	NA	2.31875	0.80591		TRUE
4833403I15Rik	2	4833403I15Rik.1951	16	YES	2.48526	0.80591		FALSE
Abhd10	2	Abhd10.1348	16	NA	0.47761	1.13742		TRUE
Abhd10	2	Abhd10.191	16	YES	2.54957	1.13742		TRUE
Abhd10	2	Abhd10.197	16	NA	-1.00826	1.13742		TRUE
Abhd10	2	Abhd10.1807	16	NA	0.367259	1.13742		TRUE
Abhd10	2	Abhd10.1353	16	NA	1.40163	1.13742		TRUE
Abhd10	2	Abhd10.683	16	YES	2.50664	1.13742		TRUE
Abhd10	2	Abhd10.616	16	NA	1.66752	1.13742		FALSE
Adam26a	2	Adam26a.386	17	NA	-1.09292	-0.738291		TRUE
Adam26a	2	Adam26a.1146	17	NA	0.281692	-0.738291		TRUE
Adam26a	2	Adam26a.827	17	NA	-2.78496	-0.738291		TRUE
Adam26a	2	Adam26a.1409	17	NA	0.275562	-0.738291		TRUE
Adam26a	2	Adam26a.2194	17	NA	-2.81574	-0.738291		TRUE
Adam26a	2	Adam26a.109	17	NA	1.70662	-0.738291		FALSE
Adamts13	2	Adamts13.456	17	NA	-1.88119	-0.458005		TRUE
Adamts13	2	Adamts13.2151	17	NA	-0.154427	-0.458005		TRUE
Adamts13	2	Adamts13.461	17	NA	2.34153	-0.458005		TRUE
Adamts13	2	Adamts13.3273V	17	NA	1.77657	-0.458005		TRUE
Adamts13	2	Adamts13.455	17	NA	-2.98869	-0.458005		TRUE
Adamts13	2	Adamts13.3093	17	NA	-2.98247	-0.458005		TRUE
Adamts13	2	Adamts13.2682	17	NA	0.68264	-0.458005		FALSE
Adamts14	2	Adamts14.1031	17	NA	0.990861	0.628723		TRUE
Adamts14	2	Adamts14.2017	17	NA	-0.47277	0.628723		TRUE
Adamts14	2	Adamts14.2814	17	NA	4.20677	0.628723		TRUE
Adamts14	2	Adamts14.2753	17	NA	1.45346	0.628723		TRUE
Adamts14	2	Adamts14.4673	18	NA	-3.63918	0.628723		TRUE
Adamts14	2	Adamts14.695	18	NA	3.5896	0.628723		TRUE
Adamts14	2	Adamts14.3587	18	NA	-1.72768	0.628723		FALSE
Adamts15	2	Adamts15.5065	18	NA	-0.542002	0.73697		TRUE
Adamts15	2	Adamts15.5898	18	NA	2.83735	0.73697		TRUE
Adamts15	2	Adamts15.3558	18	NA	-0.493644	0.73697		TRUE
Adamts15	2	Adamts15.4442	18	NA	3.11542	0.73697		TRUE
Adamts15	2	Adamts15.4815	18	NA	0.0489595	0.73697		TRUE
Adamts15	2	Adamts15.4920	18	NA	-0.755524	0.73697		TRUE
Adamts15	2	Adamts15.5500	18	NA	0.948233	0.73697		FALSE
Adamts18	3	Adamts18.4605	18	NA	0.428803	1.71313		TRUE
Adamts18	3	Adamts18.3978	18	NA	2.70771	1.71313		TRUE
Adamts18	3	Adamts18.4461	18	NA	2.13422	1.71313		TRUE
Adamts18	3	Adamts18.4487	18	NA	0.651175	1.71313		TRUE
Adamts18	3	Adamts18.2034	18	NA	2.56718	1.71313		TRUE
Adamts18	3	Adamts18.4044	18	NA	3.19117	1.71313		TRUE
Adamts18	3	Adamts18.3910	18	NA	0.311667	1.71313		FALSE
Adamts20	2	Adamts20.1109	18	NA	2.88889	1.32163		TRUE
Adamts20	2	Adamts20.1501	18	NA	0.81638	1.32163		TRUE
Adamts20	2	Adamts20.981	18	NA	3.19649	1.32163		TRUE
Adamts20	2	Adamts20.769	18	NA	-0.0203597	1.32163		TRUE
Adamts20	2	Adamts20.835	18	NA	0.845372	1.32163		TRUE
Adamts20	2	Adamts20.1411	18	NA	0.358355	1.32163		TRUE
Adamts20	2	Adamts20.720	18	NA	1.16629	1.32163		FALSE
Adamts7	2	Adamts7.5329	18	NA	2.95991	0.584956		TRUE
Adamts7	2	Adamts7.3752	18	NA	-0.3845	0.584956		TRUE
Adamts7	2	Adamts7.1669	18	NA	-1.17341	0.584956		TRUE
Adamts7	2	Adamts7.2359	18	NA	-1.42444	0.584956		TRUE
Adamts7	2	Adamts7.1086	18	NA	-0.0311466	0.584956		TRUE
Adamts7	2	Adamts7.2930	18	NA	3.20278	0.584956		TRUE
Adamts7	2	Adamts7.827	18	NA	0.945489	0.584956		FALSE
Adamts9	2	Adamts9.6598	18	NA	1.00982	0.629186		TRUE
Adamts9	2	Adamts9.7820	18	NA	3.04188	0.629186		TRUE
Adamts9	2	Adamts9.6116	18	NA	2.77941	0.629186		TRUE
Adamts9	2	Adamts9.3347	18	NA	-1.41178	0.629186		TRUE
Adamts9	2	Adamts9.6472	18	NA	0.947248	0.629186		TRUE
Adamts9	2	Adamts9.2220	18	NA	-2.4034	0.629186		TRUE
Adamts9	2	Adamts9.5479	18	NA	0.441121	0.629186		FALSE
Afg3l1	2	Afg3l1.2507	18	NA	-0.129378	-0.920711		TRUE
Afg3l1	2	Afg3l1.4069	18	NA	-0.228634	-0.920711		TRUE
Afg3l1	2	Afg3l1.549	18	NA	-3.3204	-0.920711		TRUE
Afg3l1	2	Afg3l1.250	18	NA	0.32345	-0.920711		TRUE
Afg3l1	2	Afg3l1.4186	18	NA	0.755781	-0.920711		TRUE
Afg3l1	2	Afg3l1.2684	18	NA	0.684848	-0.920711		TRUE
Afg3l1	2	Afg3l1.1675	18	NA	-4.53064	-0.920711		FALSE
Agbl1	2	Agbl1.984	18	NA	-0.46818	-0.844952		TRUE
Agbl1	2	Agbl1.1201	18	NA	0.77241	-0.844952		TRUE
Agbl1	2	Agbl1.425V	18	YES	-5.45131	-0.844952		TRUE
Agbl1	2	Agbl1.1809	18	NA	1.86389	-0.844952		TRUE
Agbl1	2	Agbl1.782	18	NA	-0.135861	-0.844952		TRUE
Agbl1	2	Agbl1.3306V	18	NA	-3.10335	-0.844952		TRUE
Agbl1	2	Agbl1.1617	18	NA	0.607739	-0.844952		FALSE
Anpep	3	Anpep.2478	18	NA	4.80246	1.93267		TRUE
Anpep	3	Anpep.2847	18	NA	4.03702	1.93267		TRUE
Anpep	3	Anpep.3402	18	NA	1.08375	1.93267		TRUE
Anpep	3	Anpep.3613	18	NA	0.786663	1.93267		TRUE
Anpep	3	Anpep.2229	18	NA	0.978247	1.93267		TRUE
Anpep	3	Anpep.2352	18	NA	4.20826	1.93267		TRUE
Anpep	3	Anpep.3229	18	NA	-2.36769	1.93267		FALSE
Arxes2	2	Arxes2.719V	18	NA	2.53773	0.892239		TRUE
Arxes2	2	Arxes2.1418	18	NA	4.03823	0.892239		TRUE
Arxes2	2	Arxes2.718V	18	NA	0.788199	0.892239		TRUE
Arxes2	2	Arxes2.1484	18	NA	0.102193	0.892239		TRUE
Arxes2	2	Arxes2.1427V	18	NA	1.97028	0.892239		TRUE
Arxes2	2	Arxes2.1193V	18	NA	0.410914	0.892239		TRUE
Arxes2	2	Arxes2.911	18	NA	0.835616	0.892239		TRUE
Arxes2	2	Arxes2.1139	18	NA	1.38614	0.892239		TRUE
Arxes2	2	Arxes2.407	18	NA	-1.1416	0.892239		TRUE
Arxes2	2	Arxes2.406	18	NA	0.437363	0.892239		TRUE
Arxes2	2	Arxes2.1277	18	NA	-0.837038	0.892239		TRUE
Arxes2	2	Arxes2.1058V	18	NA	0.178846	0.892239		FALSE
Atp6ap2	2	Atp6ap2.172	19	NA	-1.26675	-1.01524		TRUE
Atp6ap2	2	Atp6ap2.1342	19	NA	0.285058	-1.01524		TRUE
Atp6ap2	2	Atp6ap2.2026	19	NA	0.893334	-1.01524		TRUE
Atp6ap2	2	Atp6ap2.1233	19	NA	-2.76742	-1.01524		TRUE
Atp6ap2	2	Atp6ap2.2215	19	NA	-0.285146	-1.01524		TRUE
Atp6ap2	2	Atp6ap2.1187	19	NA	-2.52607	-1.01524		TRUE
Atp6ap2	2	Atp6ap2.1983	19	NA	-1.43972	-1.01524		FALSE
Cflar	2	Cflar.87	20	NA	2.61711	0.725911		TRUE
Cflar	2	Cflar.444	20	YES	-6.68719	0.725911		TRUE
Cflar	2	Cflar.89	20	NA	1.43491	0.725911		TRUE
Cflar	2	Cflar.705	20	NA	2.14499	0.725911		TRUE
Cflar	2	Cflar.678	20	NA	2.03862	0.725911		TRUE
Cflar	2	Cflar.112	20	NA	3.22456	0.725911		TRUE
Cflar	2	Cflar.764	20	NA	0.308382	0.725911		FALSE
Clpp	3	Clpp.1186	20	YES	2.4492	1.76638		TRUE
Clpp	3	Clpp.636	20	NA	2.76483	1.76638		TRUE
Clpp	3	Clpp.354	20	NA	0.655955	1.76638		TRUE
Clpp	3	Clpp.369	20	NA	1.50113	1.76638		TRUE
Clpp	3	Clpp.977	20	NA	3.80908	1.76638		TRUE
Clpp	3	Clpp.988	20	NA	-0.733364	1.76638		TRUE
Clpp	3	Clpp.982	20	NA	1.91785	1.76638		FALSE
Clpx	2	Clpx.1058	20	NA	0.360795	0.0194991		TRUE
Clpx	2	Clpx.642	20	YES	2.79878	0.0194991		TRUE
Clpx	2	Clpx.2571	20	YES	-4.78456	0.0194991		TRUE
Clpx	2	Clpx.2454	20	NA	0.081285	0.0194991		TRUE
Clpx	2	Clpx.1199	20	NA	2.5829	0.0194991		TRUE
Clpx	2	Clpx.2572	20	NA	-0.8205	0.0194991		TRUE
Clpx	2	Clpx.2766	20	NA	-0.0822062	0.0194991		FALSE
Cops5	2	Cops5.1645	20	NA	-0.0636943	0.766767		TRUE
Cops5	2	Cops5.923	20	NA	3.41874	0.766767		TRUE
Cops5	2	Cops5.756	20	NA	2.96637	0.766767		TRUE
Cops5	2	Cops5.1661	20	NA	-0.0759527	0.766767		TRUE
Cops5	2	Cops5.1340	20	NA	2.10743	0.766767		TRUE
Cops5	2	Cops5.1219	20	YES	0.970897	0.766767		TRUE
Cops5	2	Cops5.1362	20	NA	-3.95642	0.766767		FALSE
Cpd	2	Cpd.7852	20	NA	0.365911	-0.476418		TRUE
Cpd	2	Cpd.4856	20	NA	-0.619241	-0.476418		TRUE
Cpd	2	Cpd.6087	20	NA	3.17687	-0.476418		TRUE
Cpd	2	Cpd.2419	20	NA	-4.17149	-0.476418		TRUE
Cpd	2	Cpd.9095V	20	NA	0.423656	-0.476418		TRUE
Cpd	2	Cpd.3887	20	NA	-3.00496	-0.476418		TRUE
Cpd	2	Cpd.2305	20	NA	0.494317	-0.476418		FALSE
Cpn1	3	Cpn1.1797	20	NA	2.81874	2.1193		TRUE
Cpn1	3	Cpn1.759	20	NA	2.3663	2.1193		TRUE
Cpn1	3	Cpn1.578	20	YES	5.12724	2.1193		TRUE
Cpn1	3	Cpn1.1587	20	NA	-1.30071	2.1193		TRUE
Cpn1	3	Cpn1.1718	20	NA	-0.156962	2.1193		TRUE
Cpn1	3	Cpn1.1363	20	NA	3.86118	2.1193		FALSE
Ctrc	2	Ctrc.306V	20	YES	2.29906	1.62991		TRUE
Ctrc	2	Ctrc.674	20	NA	0.801425	1.62991		TRUE
Ctrc	2	Ctrc.445	20	YES	-0.274559	1.62991		TRUE
Ctrc	2	Ctrc.218	20	YES	6.03131	1.62991		TRUE
Ctrc	2	Ctrc.169	20	NA	-1.49084	1.62991		TRUE
Ctrc	2	Ctrc.254	20	YES	4.84135	1.62991		TRUE
Ctrc	2	Ctrc.695	20	NA	-0.798384	1.62991		FALSE
Ctrl	2	Ctrl.2	21	NA	0.900303	1.34583		TRUE
Ctrl	2	Ctrl.548	21	YES	0.633077	1.34583		TRUE
Ctrl	2	Ctrl.283	21	NA	-0.113158	1.34583		TRUE
Ctrl	2	Ctrl.870V	21	NA	2.53033	1.34583		TRUE
Ctrl	2	Ctrl.840	21	NA	3.08594	1.34583		TRUE
Ctrl	2	Ctrl.805	21	NA	1.31023	1.34583		TRUE
Ctrl	2	Ctrl.865	21	NA	1.07406	1.34583		FALSE
Ctsa*	2	Ctsa.1452	21	NA	2.13459	-0.483779		TRUE
Ctsa*	2	Ctsa.3138V	21	NA	2.21953	-0.483779		TRUE
Ctsa*	2	Ctsa.2485	21	NA	0.0278151	-0.483779		TRUE
Ctsa*	2	Ctsa.2270	21	NA	-3.8511	-0.483779		TRUE
Ctsa*	2	Ctsa.3509V	21	NA	0.30708	-0.483779		TRUE
Ctsa*	2	Ctsa.801	21	NA	-3.69022	-0.483779		TRUE
Ctsa*	2	Ctsa.3478V	21	NA	-0.534145	-0.483779		FALSE
Ctsq	2	Ctsq.1261	21	NA	1.01306	1.92514		TRUE
Ctsq	2	Ctsq.1180	21	NA	2.42726	1.92514		TRUE
Ctsq	2	Ctsq.923	21	NA	0.110565	1.92514		TRUE
Ctsq	2	Ctsq.1108	21	NA	3.73273	1.92514		TRUE
Ctsq	2	Ctsq.366	21	YES	3.35851	1.92514		TRUE
Ctsq	2	Ctsq.1292	21	NA	1.37173	1.92514		TRUE
Ctsq	2	Ctsq.550	21	NA	1.46216	1.92514		FALSE
Ctsr	2	Ctsr.259	21	NA	0.23112	1.14005		TRUE
Ctsr	2	Ctsr.234	21	NA	-1.31082	1.14005		TRUE
Ctsr	2	Ctsr.230	21	NA	0.0873457	1.14005		TRUE
Ctsr	2	Ctsr.225	21	NA	0.30302	1.14005		TRUE
Ctsr	2	Ctsr.1169	21	NA	4.17848	1.14005		TRUE
Ctsr	2	Ctsr.226	21	NA	1.77858	1.14005		TRUE
Ctsr	2	Ctsr.349	21	NA	2.71262	1.14005		FALSE
Cym	2	Cym.781	21	NA	-0.677332	2.40895		TRUE
Cym	2	Cym.163	21	NA	6.14438	2.40895		TRUE
Cym	2	Cym.1176	21	NA	-0.336382	2.40895		TRUE
Cym	2	Cym.1152	21	NA	-0.16782	2.40895		TRUE
Cym	2	Cym.1198	21	NA	2.12064	2.40895		TRUE
Cym	2	Cym.526	21	YES	10.1137	2.40895		TRUE
Cym	2	Cym.230	21	NA	-0.334491	2.40895		FALSE
Desi1	2	Desi1.853	21	NA	2.56898	0.340395		TRUE
Desi1	2	Desi1.1747	21	NA	2.66476	0.340395		TRUE
Desi1	2	Desi1.428	21	NA	1.58977	0.340395		TRUE
Desi1	2	Desi1.762	21	NA	-0.247525	0.340395		TRUE
Desi1	2	Desi1.2849	21	NA	1.59382	0.340395		TRUE
Desi1	2	Desi1.311	21	NA	-4.70038	0.340395		TRUE
Desi1	2	Desi1.896	21	NA	-1.08666	0.340395		FALSE
F10	4	F10.1981	22	NA	-5.26321	-3.695		TRUE
F10	4	F10.2424	22	NA	1.13457	-3.695		TRUE
F10	4	F10.1435	22	NA	-1.44423	-3.695		TRUE
F10	4	F10.1915	22	NA	-2.64601	-3.695		TRUE
F10	4	F10.2020	22	YES	-3.34944	-3.695		TRUE
F10	4	F10.2011	22	NA	-0.81745	-3.695		TRUE
F10	4	F10.476	22	YES	-13.4792	-3.695		FALSE
F2	2	F2.1615	22	NA	-1.39972	-1.97977		TRUE
F2	2	F2.1808	22	NA	-0.0951219	-1.97977		TRUE
F2	2	F2.1519	22	NA	-6.07135	-1.97977		TRUE
F2	2	F2.1673	22	YES	-7.69164	-1.97977		TRUE
F2	2	F2.1940	22	NA	-0.639518	-1.97977		TRUE
F2	2	F2.1294	22	NA	0.398618	-1.97977		TRUE
F2	2	F2.1913	22	NA	1.64034	-1.97977		FALSE
F7	2	F7.15	22	NA	-3.54891	-2.25805		TRUE
F7	2	F7.381	22	YES	-1.93515	-2.25805		TRUE
F7	2	F7.1819	22	NA	-1.41105	-2.25805		TRUE
F7	2	F7.1423	22	NA	-0.53334	-2.25805		TRUE
F7	2	F7.561	22	NA	-3.71088	-2.25805		TRUE
F7	2	F7.409	22	NA	-2.40898	-2.25805		FALSE
Ggt7	2	Ggt7.1769	22	YES	-4.58255	-2.77436		TRUE
Ggt7	2	Ggt7.1872	22	NA	-0.75097	-2.77436		TRUE
Ggt7	2	Ggt7.1091	22	YES	-1.95011	-2.77436		TRUE
Ggt7	2	Ggt7.2429	22	NA	-0.488723	-2.77436		TRUE
Ggt7	2	Ggt7.1093	22	NA	-1.44253	-2.77436		TRUE
Ggt7	2	Ggt7.2430	22	NA	-0.89391	-2.77436		TRUE
Ggt7	2	Ggt7.419	22	NA	-9.31177	-2.77436		FALSE
Gm5409	3	Gm5409.26V	22	NA	2.53971	1.39162		TRUE
Gm5409	3	Gm5409.527V	22	NA	2.69766	1.39162		TRUE
Gm5409	3	Gm5409.29V	22	NA	-0.261985	1.39162		TRUE
Gm5409	3	Gm5409.144V	22	NA	-0.808362	1.39162		TRUE
Gm5409	3	Gm5409.526V	22	NA	1.42243	1.39162		TRUE
Gm5409	3	Gm5409.525V	22	NA	2.76026	1.39162		FALSE
Habp2	2	Habp2.1281	23	YES	0.479062	2.14839		TRUE
Habp2	2	Habp2.1308	23	YES	0.54223	2.14839		TRUE
Habp2	2	Habp2.1349	23	YES	6.73584	2.14839		TRUE
Habp2	2	Habp2.1365	23	YES	0.665149	2.14839		TRUE
Habp2	2	Habp2.1371	23	YES	1.82378	2.14839		TRUE
Habp2	2	Habp2.2273	23	YES	4.11561	2.14839		TRUE
Habp2	2	Habp2.723	23	YES	0.677032	2.14839		FALSE
Hp	2	Hp.743	23	YES	-0.658236	1.51672		TRUE
Hp	2	Hp.858	23	YES	0.128517	1.51672		TRUE
Hp	2	Hp.909	23	YES	-0.194274	1.51672		TRUE
Hp	2	Hp.311	23	YES	-0.185242	1.51672		TRUE
Hp	2	Hp.837	23	YES	2.2391	1.51672		TRUE
Hp	2	Hp.226	23	YES	3.6355	1.51672		TRUE
Hp	2	Hp.842	23	YES	5.65164	1.51672		FALSE
Ide	3	Ide.3868	23	YES	2.06976	1.78673		TRUE
Ide	3	Ide.934	23	YES	3.02619	1.78673		TRUE
Ide	3	Ide.2271	23	YES	3.087	1.78673		TRUE
Ide	3	Ide.3229	23	YES	1.18715	1.78673		TRUE
Ide	3	Ide.844	23	YES	2.84007	1.78673		TRUE
Ide	3	Ide.4780	23	YES	1.94302	1.78673		TRUE
Ide	3	Ide.2654	23	YES	-1.64605	1.78673		FALSE
Ihh	2	Ihh.1831	23	YES	0.688988	1.58767		TRUE
Ihh	2	Ihh.2396	23	YES	-2.13521	1.58767		TRUE
Ihh	2	Ihh.2231	23	YES	NA	1.58767		TRUE
Ihh	2	Ihh.2398	23	YES	2.82469	1.58767		TRUE
Ihh	2	Ihh.1938	23	YES	5.0539	1.58767		TRUE
Ihh	2	Ihh.2401	23	YES	1.50598	1.58767		FALSE
Immp1l	2	Immp1l.422	23	YES	4.03443	1.50643		TRUE
Immp1l	2	Immp1l.855	23	YES	0.0622218	1.50643		TRUE
Immp1l	2	Immp1l.708	23	YES	-1.92019	1.50643		TRUE
Immp1l	2	Immp1l.446	23	YES	0.0898793	1.50643		TRUE
Immp1l	2	Immp1l.603	23	YES	5.40782	1.50643		TRUE
Immp1l	2	Immp1l.856	23	YES	1.36443	1.50643		FALSE
Kel	2	Kel.1716	23	YES	0.997273	1.42713		TRUE
Kel	2	Kel.934	23	YES	-0.32204	1.42713		TRUE
Kel	2	Kel.1284	23	YES	3.6801	1.42713		TRUE
Kel	2	Kel.1687	23	YES	0.443353	1.42713		TRUE
Kel	2	Kel.1680	23	YES	3.33154	1.42713		TRUE
Kel	2	Kel.1690	23	YES	0.432555	1.42713		FALSE
Klk1b21	2	Klk1b21.407	23	YES	-0.399156	1.95719		TRUE
Klk1b21	2	Klk1b21.263	23	YES	0.335855	1.95719		TRUE
Klk1b21	2	Klk1b21.626	23	YES	1.55448	1.95719		TRUE
Klk1b21	2	Klk1b21.799	23	YES	2.68567	1.95719		TRUE
Klk1b21	2	Klk1b21.604	23	YES	7.00988	1.95719		TRUE
Klk1b21	2	Klk1b21.196	23	YES	2.35721	1.95719		TRUE
Klk1b21	2	Klk1b21.633	23	YES	0.156364	1.95719		FALSE
Klk1b3	2	Klk1b3.247	23	YES	-0.78531	2.10907		TRUE
Klk1b3	2	Klk1b3.848	23	YES	-1.08141	2.10907		TRUE
Klk1b3	2	Klk1b3.847	23	YES	0.502634	2.10907		TRUE
Klk1b3	2	Klk1b3.787	23	YES	12.1931	2.10907		TRUE
Klk1b3	2	Klk1b3.317	23	YES	3.87479	2.10907		TRUE
Klk1b3	2	Klk1b3.539	23	YES	0.743192	2.10907		TRUE
Klk1b3	2	Klk1b3.541	23	YES	-0.68343	2.10907		FALSE
Klk1b9	2	Klk1b9.227	23	YES	-0.149399	-0.098196		TRUE
Klk1b9	2	Klk1b9.226	23	YES	5.39746	-0.098196		TRUE
Klk1b9	2	Klk1b9.514	23	YES	-4.69204	-0.098196		TRUE
Klk1b9	2	Klk1b9.372	23	YES	-3.01819	-0.098196		TRUE
Klk1b9	2	Klk1b9.371	23	YES	-1.11609	-0.098196		TRUE
Klk1b9	2	Klk1b9.160	23	YES	0.485347	-0.098196		TRUE
Klk1b9	2	Klk1b9.831	23	YES	2.40554	-0.098196		FALSE
Klk5	2	Klk5.714	23	YES	3.90698	1.55166		TRUE
Klk5	2	Klk5.11	23	YES	1.36065	1.55166		TRUE
Klk5	2	Klk5.1201	23	YES	-0.25742	1.55166		TRUE
Klk5	2	Klk5.990	23	YES	-0.668411	1.55166		TRUE
Klk5	2	Klk5.538	23	YES	2.7675	1.55166		TRUE
Klk5	2	Klk5.1200	23	YES	2.20063	1.55166		FALSE
Klk7	2	Klk7.1402	23	YES	6.45302	2.07467		TRUE
Klk7	2	Klk7.1264	23	YES	0.373435	2.07467		TRUE
Klk7	2	Klk7.959	23	YES	0.142898	2.07467		TRUE
Klk7	2	Klk7.1202	23	YES	1.11633	2.07467		TRUE
Klk7	2	Klk7.1258	23	YES	1.4073	2.07467		TRUE
Klk7	2	Klk7.1256	23	YES	2.95505	2.07467		FALSE
Lonp1	2	Lonp1.593	24	YES	-2.41707	-2.15027		TRUE
Lonp1	2	Lonp1.2940	24	YES	-1.77855	-2.15027		TRUE
Lonp1	2	Lonp1.1355	24	YES	-5.80768	-2.15027		TRUE
Lonp1	2	Lonp1.2932	24	YES	-3.07288	-2.15027		TRUE
Lonp1	2	Lonp1.592	24	YES	-2.41456	-2.15027		TRUE
Lonp1	2	Lonp1.594	24	YES	-0.0698351	-2.15027		TRUE
Lonp1	2	Lonp1.2929	24	YES	0.508657	-2.15027		FALSE
Lonrf1	2	Lonrf1.3880	24	YES	-2.82097	-1.3577		TRUE
Lonrf1	2	Lonrf1.2847	24	YES	3.22193	-1.3577		TRUE
Lonrf1	2	Lonrf1.2703	24	YES	-3.69607	-1.3577		TRUE
Lonrf1	2	Lonrf1.2702	24	YES	-1.43063	-1.3577		TRUE
Lonrf1	2	Lonrf1.3620	24	YES	-0.369668	-1.3577		TRUE
Lonrf1	2	Lonrf1.1531	24	YES	-2.30367	-1.3577		TRUE
Lonrf1	2	Lonrf1.2800	24	YES	-2.10481	-1.3577		FALSE
Lonrf2	3	Lonrf2.2416	24	YES	-0.231039	-1.12031		TRUE
Lonrf2	3	Lonrf2.1431	24	YES	-3.1421	-1.12031		TRUE
Lonrf2	3	Lonrf2.4669	24	YES	2.72426	-1.12031		TRUE
Lonrf2	3	Lonrf2.2671	24	YES	0.557904	-1.12031		TRUE
Lonrf2	3	Lonrf2.2369	24	YES	-4.43623	-1.12031		TRUE
Lonrf2	3	Lonrf2.2924	24	YES	0.985101	-1.12031		TRUE
Lonrf2	3	Lonrf2.874	24	YES	-4.30007	-1.12031		FALSE
Masp2	2	Masp2.413	24	YES	2.7969	0.610339		TRUE
Masp2	2	Masp2.127	24	YES	2.39176	0.610339		TRUE
Masp2	2	Masp2.440	24	YES	1.05618	0.610339		TRUE
Masp2	2	Masp2.382	24	YES	-0.517268	0.610339		TRUE
Masp2	2	Masp2.515	24	YES	-0.305062	0.610339		TRUE
Masp2	2	Masp2.331	24	YES	-4.0387	0.610339		TRUE
Masp2	2	Masp2.136	24	YES	2.88856	0.610339		FALSE
Mbtps2	2	Mbtps2.1706	24	YES	-0.172388	1.20706		TRUE
Mbtps2	2	Mbtps2.3731	24	YES	1.36255	1.20706		TRUE
Mbtps2	2	Mbtps2.1229	24	YES	0.555532	1.20706		TRUE
Mbtps2	2	Mbtps2.1219	24	YES	0.0147068	1.20706		TRUE
Mbtps2	2	Mbtps2.1989	24	YES	2.69315	1.20706		TRUE
Mbtps2	2	Mbtps2.1237	24	YES	2.5596	1.20706		TRUE
Mbtps2	2	Mbtps2.4214	24	YES	1.43626	1.20706		FALSE
Mcpt8	2	Mcpt8.284	24	YES	1.69037	-1.17726		TRUE
Mcpt8	2	Mcpt8.506	24	YES	-4.71819	-1.17726		TRUE
Mcpt8	2	Mcpt8.246	24	YES	-2.51988	-1.17726		TRUE
Mcpt8	2	Mcpt8.541	24	YES	NA	-1.17726		TRUE
Mcpt8	2	Mcpt8.230	24	YES	0.554183	-1.17726		TRUE
Mcpt8	2	Mcpt8.210	24	YES	-0.571271	-1.17726		TRUE
Mcpt8	2	Mcpt8.505	24	YES	-1.49879	-1.17726		FALSE
Mep1b	2	Mep1b.2130	24	YES	-5.17855	-1.49705		TRUE
Mep1b	2	Mep1b.1335	24	YES	-0.675095	-1.49705		TRUE
Mep1b	2	Mep1b.707	24	YES	1.25238	-1.49705		TRUE
Mep1b	2	Mep1b.1792	24	YES	1.57422	-1.49705		TRUE
Mep1b	2	Mep1b.275	24	YES	-5.57432	-1.49705		TRUE
Mep1b	2	Mep1b.1330	24	YES	-0.619639	-1.49705		TRUE
Mep1b	2	Mep1b.537	24	YES	-1.25835	-1.49705		FALSE
Metap1*	4	Metap1.1616	24	YES	-10.4015	-3.04128		TRUE
Metap1*	4	Metap1.2248	24	YES	2.67507	-3.04128		TRUE
Metap1*	4	Metap1.152	24	YES	-3.13856	-3.04128		TRUE
Metap1*	4	Metap1.2388	24	YES	-0.441641	-3.04128		TRUE
Metap1*	4	Metap1.148	24	YES	-2.8386	-3.04128		TRUE
Metap1*	4	Metap1.744	24	YES	-5.45387	-3.04128		TRUE
Metap1*	4	Metap1.1593	24	YES	-1.68989	-3.04128		FALSE
Metap2*	4	Metap2.727	24	YES	-7.85787	-3.98819		TRUE
Metap2*	4	Metap2.912	24	YES	-6.52726	-3.98819		TRUE
Metap2*	4	Metap2.2292	24	YES	2.19577	-3.98819		TRUE
Metap2*	4	Metap2.3322	24	YES	1.14839	-3.98819		TRUE
Metap2*	4	Metap2.3381	24	YES	0.0675685	-3.98819		TRUE
Metap2*	4	Metap2.1691	24	YES	-10.6409	-3.98819		TRUE
Metap2*	4	Metap2.1670	24	YES	-6.30302	-3.98819		FALSE
Mmp17*	2	Mmp17.3485	24	YES	-1.43241	-1.4489		TRUE
Mmp17*	2	Mmp17.2844	24	YES	0.403847	-1.4489		TRUE
Mmp17*	2	Mmp17.3479	24	YES	-1.14399	-1.4489		TRUE
Mmp17*	2	Mmp17.1317	24	YES	-2.59403	-1.4489		TRUE
Mmp17*	2	Mmp17.2836	24	YES	1.49625	-1.4489		TRUE
Mmp17*	2	Mmp17.3386	24	YES	-1.42006	-1.4489		TRUE
Mmp17*	2	Mmp17.2856	24	YES	-5.45194	-1.4489		FALSE
Mmp19	2	Mmp19.2329	24	YES	1.25445	-1.00351		TRUE
Mmp19	2	Mmp19.2310	24	YES	-0.462902	-1.00351		TRUE
Mmp19	2	Mmp19.377	24	YES	-0.633767	-1.00351		TRUE
Mmp19	2	Mmp19.1027	24	YES	-5.89589	-1.00351		TRUE
Mmp19	2	Mmp19.2697	24	YES	-3.64065	-1.00351		TRUE
Mmp19	2	Mmp19.3374	24	YES	0.286126	-1.00351		TRUE
Mmp19	2	Mmp19.660	24	YES	2.06809	-1.00351		FALSE
Mmp21	4	Mmp21.960	24	YES	-12.7253	-4.15375		TRUE
Mmp21	4	Mmp21.902	24	YES	-7.48234	-4.15375		TRUE
Mmp21	4	Mmp21.1445	24	YES	1.01887	-4.15375		TRUE
Mmp21	4	Mmp21.1793	24	YES	-0.308047	-4.15375		TRUE
Mmp21	4	Mmp21.1450	24	YES	0.500154	-4.15375		TRUE
Mmp21	4	Mmp21.671	24	YES	-5.07526	-4.15375		TRUE
Mmp21	4	Mmp21.1031	24	YES	-5.00429	-4.15375		FALSE
Mmp24	3	Mmp24.1360	24	YES	-5.14762	-1.79768		TRUE
Mmp24	3	Mmp24.555	24	YES	0.319597	-1.79768		TRUE
Mmp24	3	Mmp24.417	24	YES	-6.02006	-1.79768		TRUE
Mmp24	3	Mmp24.3253	24	YES	-2.53334	-1.79768		TRUE
Mmp24	3	Mmp24.416	24	YES	1.31678	-1.79768		TRUE
Mmp24	3	Mmp24.1906	24	YES	-0.237387	-1.79768		TRUE
Mmp24	3	Mmp24.811	24	YES	-0.28175	-1.79768		FALSE
Mmp25	2	Mmp25.2176	24	YES	2.46576	-0.725597		TRUE
Mmp25	2	Mmp25.1989	24	YES	-4.32266	-0.725597		TRUE
Mmp25	2	Mmp25.2275	25	NA	2.43993	-0.725597		TRUE
Mmp25	2	Mmp25.2402	25	NA	-5.41171	-0.725597		TRUE
Mmp25	2	Mmp25.3112	25	NA	-1.19652	-0.725597		TRUE
Mmp25	2	Mmp25.730	25	NA	-0.116425	-0.725597		TRUE
Mmp25	2	Mmp25.2649	25	NA	1.06245	-0.725597		FALSE
Ncln	2	Ncln.1652	25	NA	-1.90031	-0.152671		TRUE
Ncln	2	Ncln.2514	25	NA	2.56041	-0.152671		TRUE
Ncln	2	Ncln.500	25	NA	3.61794	-0.152671		TRUE
Ncln	2	Ncln.1184	25	NA	-4.74185	-0.152671		TRUE
Ncln	2	Ncln.1658	25	NA	0.18953	-0.152671		TRUE
Ncln	2	Ncln.2511	25	NA	0.467922	-0.152671		TRUE
Ncln	2	Ncln.2721	25	NA	-1.26234	-0.152671		FALSE
Nrip2	2	Nrip2.322V	25	NA	-1.24277	0.968368		TRUE
Nrip2	2	Nrip2.1367V	25	NA	1.0279	0.968368		TRUE
Nrip2	2	Nrip2.378	25	NA	3.21024	0.968368		TRUE
Nrip2	2	Nrip2.1060V	25	NA	1.68657	0.968368		TRUE
Nrip2	2	Nrip2.1368V	25	NA	0.37575	0.968368		TRUE
Nrip2	2	Nrip2.1472V	25	NA	2.63181	0.968368		TRUE
Nrip2	2	Nrip2.1469V	25	NA	-0.910918	0.968368		FALSE
Otub1	3	Otub1.845	25	NA	0.627572	1.39768		TRUE
Otub1	3	Otub1.1031	25	NA	2.89397	1.39768		TRUE
Otub1	3	Otub1.224	25	NA	3.12126	1.39768		TRUE
Otub1	3	Otub1.848	25	NA	-1.05754	1.39768		TRUE
Otub1	3	Otub1.1328	25	NA	1.48543	1.39768		TRUE
Otub1	3	Otub1.438	25	NA	2.61407	1.39768		TRUE
Otub1	3	Otub1.838	25	NA	0.0990011	1.39768		FALSE
Otud5*	2	Otud5.2429	25	NA	-1.24322	-1.85805		TRUE
Otud5*	2	Otud5.1368	25	NA	-4.84892	-1.85805		TRUE
Otud5*	2	Otud5.2379	25	NA	-4.06338	-1.85805		TRUE
Otud5*	2	Otud5.1258	25	NA	-0.433246	-1.85805		TRUE
Otud5*	2	Otud5.1876	25	NA	0.884378	-1.85805		TRUE
Otud5*	2	Otud5.2077	25	NA	-1.44393	-1.85805		FALSE
Pcsk6	2	Pcsk6.2468	25	NA	1.11762	1.58849		TRUE
Pcsk6	2	Pcsk6.2693	26	NA	3.13115	1.58849		TRUE
Pcsk6	2	Pcsk6.3257	26	YES	1.56104	1.58849		TRUE
Pcsk6	2	Pcsk6.780	26	NA	1.94339	1.58849		TRUE
Pcsk6	2	Pcsk6.785	26	NA	0.19975	1.58849		TRUE
Pcsk6	2	Pcsk6.573	26	NA	3.28452	1.58849		TRUE
Pcsk6	2	Pcsk6.4058	26	YES	-0.11804	1.58849		FALSE
Pigk	2	Pigk.1521	26	NA	-0.357285	1.06353		TRUE
Pigk	2	Pigk.3566	26	NA	0.137742	1.06353		TRUE
Pigk	2	Pigk.493	26	YES	3.15451	1.06353		TRUE
Pigk	2	Pigk.4695V	26	NA	0.747518	1.06353		TRUE
Pigk	2	Pigk.3104	26	NA	0.804502	1.06353		TRUE
Pigk	2	Pigk.3172	26	NA	0.178739	1.06353		TRUE
Pigk	2	Pigk.4364	26	NA	2.77901	1.06353		FALSE
Pmpcb*	4	Pmpcb.1399	26	NA	0.0550609	-2.20517		TRUE
Pmpcb*	4	Pmpcb.706	26	YES	-1.56998	-2.20517		TRUE
Pmpcb*	4	Pmpcb.1305	26	NA	-2.60767	-2.20517		TRUE
Pmpcb*	4	Pmpcb.1019	26	NA	-3.41775	-2.20517		TRUE
Pmpcb*	4	Pmpcb.1460	26	NA	-2.92965	-2.20517		TRUE
Pmpcb*	4	Pmpcb.1231	26	YES	0.717818	-2.20517		TRUE
Pmpcb*	4	Pmpcb.1454	26	NA	-5.68399	-2.20517		FALSE
Prcp	2	Prcp.1617	26	NA	-0.0417702	1.32937		TRUE
Prcp	2	Prcp.214	26	NA	0.907953	1.32937		TRUE
Prcp	2	Prcp.725	26	NA	2.98995	1.32937		TRUE
Prcp	2	Prcp.2847	26	NA	0.665513	1.32937		TRUE
Prcp	2	Prcp.2735	26	NA	0.996387	1.32937		TRUE
Prcp	2	Prcp.2267	26	NA	2.45817	1.32937		FALSE
Prss33	2	Prss33.1080	26	YES	2.04817	1.96351		TRUE
Prss33	2	Prss33.1086	26	NA	1.34085	1.96351		TRUE
Prss33	2	Prss33.1079	26	NA	3.02197	1.96351		TRUE
Prss33	2	Prss33.232	26	YES	NA	1.96351		TRUE
Prss33	2	Prss33.1332	26	NA	1.57432	1.96351		TRUE
Prss33	2	Prss33.1078	26	NA	1.26461	1.96351		TRUE
Prss33	2	Prss33.1335	26	NA	2.53112	1.96351		FALSE
Prss40	2	Prss40.778	26	NA	0.100419	-1.3341		TRUE
Prss40	2	Prss40.777	26	NA	0.406124	-1.3341		TRUE
Prss40	2	Prss40.957V	26	NA	0.86972	-1.3341		TRUE
Prss40	2	Prss40.679	26	YES	-6.65699	-1.3341		TRUE
Prss40	2	Prss40.475	26	YES	-4.24197	-1.3341		TRUE
Prss40	2	Prss40.1115V	26	NA	0.302786	-1.3341		TRUE
Prss40	2	Prss40.954V	26	NA	-0.118784	-1.3341		FALSE
Prss46	3	Prss46.316	27	NA	2.83452	0.703161		TRUE
Prss46	3	Prss46.379	27	NA	4.57282	0.703161		TRUE
Prss46	3	Prss46.385	27	NA	2.93193	0.703161		TRUE
Prss46	3	Prss46.1182	27	NA	-1.51826	0.703161		TRUE
Prss46	3	Prss46.388	27	NA	1.22594	0.703161		TRUE
Prss46	3	Prss46.285	27	YES	NA	0.703161		TRUE
Prss46	3	Prss46.861	27	NA	-5.82798	0.703161		FALSE
Prss48	2	Prss48.877	27	NA	0.857927	0.914127		TRUE
Prss48	2	Prss48.928	27	NA	-1.69351	0.914127		TRUE
Prss48	2	Prss48.192	27	NA	2.01927	0.914127		TRUE
Prss48	2	Prss48.289	27	NA	3.65086	0.914127		TRUE
Prss48	2	Prss48.784	27	NA	-3.46867	0.914127		TRUE
Prss48	2	Prss48.255	27	NA	2.03525	0.914127		TRUE
Prss48	2	Prss48.783	27	NA	2.99775	0.914127		FALSE
Prss50	2	Prss50.735	27	NA	-1.25522	-1.0245		TRUE
Prss50	2	Prss50.797	27	NA	2.41919	-1.0245		TRUE
Prss50	2	Prss50.1093	27	NA	0.735799	-1.0245		TRUE
Prss50	2	Prss50.1428	27	NA	2.02524	-1.0245		TRUE
Prss50	2	Prss50.827	27	YES	-5.95641	-1.0245		TRUE
Prss50	2	Prss50.729	27	YES	-5.0634	-1.0245		TRUE
Prss50	2	Prss50.654	27	NA	-0.0767024	-1.0245		FALSE
Prss55	2	Prss55.232	27	NA	-3.27436	-0.0948513		TRUE
Prss55	2	Prss55.851	27	NA	1.865	-0.0948513		TRUE
Prss55	2	Prss55.159	27	YES	2.08255	-0.0948513		TRUE
Prss55	2	Prss55.158	27	NA	2.13475	-0.0948513		TRUE
Prss55	2	Prss55.430	27	NA	-2.57774	-0.0948513		TRUE
Prss55	2	Prss55.905	27	NA	-0.116041	-0.0948513		TRUE
Prss55	2	Prss55.362	27	NA	-0.778119	-0.0948513		FALSE
Prss56	3	Prss56.1920	27	NA	1.34827	2.23131		TRUE
Prss56	3	Prss56.1160	27	YES	7.28379	2.23131		TRUE
Prss56	3	Prss56.2144	27	NA	2.96058	2.23131		TRUE
Prss56	3	Prss56.2037	27	YES	-2.28458	2.23131		TRUE
Prss56	3	Prss56.2153	27	NA	1.96031	2.23131		TRUE
Prss56	3	Prss56.2108	27	NA	0.315938	2.23131		TRUE
Prss56	3	Prss56.2061	27	NA	4.03484	2.23131		FALSE
Prss57	2	Prss57.2082	27	NA	0.48066	1.11691		TRUE
Prss57	2	Prss57.2758	27	NA	0.641124	1.11691		TRUE
Prss57	2	Prss57.2658	27	NA	2.44833	1.11691		TRUE
Prss57	2	Prss57.2655	27	NA	0.329341	1.11691		TRUE
Prss57	2	Prss57.2762	27	NA	-0.605421	1.11691		TRUE
Prss57	2	Prss57.2770	27	NA	0.821887	1.11691		TRUE
Prss57	2	Prss57.1145	27	NA	3.70244	1.11691		FALSE
Prtn3	2	Prtn3.745	27	NA	1.82357	2.11504		TRUE
Prtn3	2	Prtn3.744	27	NA	2.1347	2.11504		TRUE
Prtn3	2	Prtn3.354	27	YES	5.44987	2.11504		TRUE
Prtn3	2	Prtn3.241	27	YES	2.74908	2.11504		TRUE
Prtn3	2	Prtn3.780	27	NA	1.02238	2.11504		TRUE
Prtn3	2	Prtn3.376	27	NA	0.859143	2.11504		TRUE
Prtn3	2	Prtn3.970	27	NA	0.76654	2.11504		FALSE
Psma1	4	Psma1.1147	27	YES	-9.80639	-8.85359		TRUE
Psma1	4	Psma1.1102	27	NA	-6.61001	-8.85359		TRUE
Psma1	4	Psma1.356	27	YES	NA	-8.85359		TRUE
Psma1	4	Psma1.397	27	NA	-8.77895	-8.85359		TRUE
Psma1	4	Psma1.951	27	YES	-10.219	-8.85359		TRUE
Psma1	4	Psma1.1017	27	YES	NA	-8.85359		FALSE
Psma2	2	Psma2.887	27	NA	1.69966	-3.6802		TRUE
Psma2	2	Psma2.302	27	NA	-12.1326	-3.6802		TRUE
Psma2	2	Psma2.632	27	NA	-10.6019	-3.6802		TRUE
Psma2	2	Psma2.273	27	YES	NA	-3.6802		TRUE
Psma2	2	Psma2.886	27	NA	-0.131905	-3.6802		TRUE
Psma2	2	Psma2.913	27	NA	2.76568	-3.6802		FALSE
Psma3	4	Psma3.1316	27	NA	0.416157	-6.20988		TRUE
Psma3	4	Psma3.729	27	YES	-13.7781	-6.20988		TRUE
Psma3	4	Psma3.636	27	YES	-8.04317	-6.20988		TRUE
Psma3	4	Psma3.878	27	NA	-6.53733	-6.20988		TRUE
Psma3	4	Psma3.873	27	NA	-10.1488	-6.20988		TRUE
Psma3	4	Psma3.1017	27	NA	0.831944	-6.20988		FALSE
Psma4	6	Psma4.1131	27	NA	-6.84943	-7.11757		TRUE
Psma4	6	Psma4.732	27	NA	-7.3977	-7.11757		TRUE
Psma4	6	Psma4.380	27	YES	NA	-7.11757		TRUE
Psma4	6	Psma4.644	27	YES	-7.85267	-7.11757		TRUE
Psma4	6	Psma4.310	27	NA	-9.53688	-7.11757		TRUE
Psma4	6	Psma4.921	27	NA	-4.99406	-7.11757		TRUE
Psma4	6	Psma4.387	27	NA	-6.07466	-7.11757		FALSE
Psma5	4	Psma5.895	27	YES	NA	-6.6846		TRUE
Psma5	4	Psma5.889	27	NA	-7.66605	-6.6846		TRUE
Psma5	4	Psma5.1165	27	NA	-5.55599	-6.6846		TRUE
Psma5	4	Psma5.399	27	NA	-8.60382	-6.6846		TRUE
Psma5	4	Psma5.131	27	YES	-0.273642	-6.6846		TRUE
Psma5	4	Psma5.1141	27	NA	-11.3235	-6.6846		FALSE
Psma6	3	Psma6.494	27	YES	NA	-7.28733		TRUE
Psma6	3	Psma6.332	27	YES	NA	-7.28733		TRUE
Psma6	3	Psma6.542	27	NA	-2.86557	-7.28733		TRUE
Psma6	3	Psma6.541	27	YES	NA	-7.28733		TRUE
Psma6	3	Psma6.200	27	YES	-8.03083	-7.28733		TRUE
Psma6	3	Psma6.791	27	NA	-10.9656	-7.28733		TRUE
Psma6	3	Psma6.720	27	YES	NA	-7.28733		FALSE
Psma7	6	Psma7.723	27	YES	-5.11186	-10.5689		TRUE
Psma7	6	Psma7.213	27	NA	-7.13536	-10.5689		TRUE
Psma7	6	Psma7.722	27	YES	-10.629	-10.5689		TRUE
Psma7	6	Psma7.883	27	YES	NA	-10.5689		TRUE
Psma7	6	Psma7.760	27	NA	-13.2788	-10.5689		TRUE
Psma7	6	Psma7.759	27	YES	-14.1396	-10.5689		TRUE
Psma7	6	Psma7.219	27	YES	-13.1189	-10.5689		FALSE
Psma8	3	Psma8.718	27	NA	-1.36519	1.62516		TRUE
Psma8	3	Psma8.1063	27	NA	3.61201	1.62516		TRUE
Psma8	3	Psma8.1031	27	NA	-0.613567	1.62516		TRUE
Psma8	3	Psma8.1256	27	NA	4.31228	1.62516		TRUE
Psma8	3	Psma8.798	27	NA	4.14155	1.62516		TRUE
Psma8	3	Psma8.1501	27	NA	0.346952	1.62516		TRUE
Psma8	3	Psma8.990	27	NA	0.942111	1.62516		FALSE
Psmb1	5	Psmb1.182	27	NA	-11.4656	-8.54567		TRUE
Psmb1	5	Psmb1.301	27	YES	-10.7851	-8.54567		TRUE
Psmb1	5	Psmb1.995	27	NA	0.0193889	-8.54567		TRUE
Psmb1	5	Psmb1.1006	27	NA	0.569112	-8.54567		TRUE
Psmb1	5	Psmb1.183	27	YES	-8.83025	-8.54567		TRUE
Psmb1	5	Psmb1.761	27	YES	-10.5636	-8.54567		TRUE
Psmb1	5	Psmb1.763	27	YES	-18.7636	-8.54567		FALSE
Psmb11	2	Psmb11.2175	27	YES	4.52272	2.12273		TRUE
Psmb11	2	Psmb11.895	27	NA	2.08966	2.12273		TRUE
Psmb11	2	Psmb11.3951	27	NA	0.386062	2.12273		TRUE
Psmb11	2	Psmb11.3509	27	NA	1.17802	2.12273		TRUE
Psmb11	2	Psmb11.3325	27	NA	2.10041	2.12273		TRUE
Psmb11	2	Psmb11.2067	27	NA	2.5808	2.12273		TRUE
Psmb11	2	Psmb11.2057	27	NA	2.00145	2.12273		FALSE
Psmb2	5	Psmb2.283	27	NA	-9.76805	-11.9302		TRUE
Psmb2	5	Psmb2.818	27	NA	-9.88689	-11.9302		TRUE
Psmb2	5	Psmb2.213	27	YES	NA	-11.9302		TRUE
Psmb2	5	Psmb2.190	27	YES	-14.1323	-11.9302		TRUE
Psmb2	5	Psmb2.226	27	NA	-12.6715	-11.9302		TRUE
Psmb2	5	Psmb2.282	27	YES	NA	-11.9302		TRUE
Psmb2	5	Psmb2.817	27	NA	-13.1924	-11.9302		FALSE
Psmb3	6	Psmb3.727	27	YES	-12.6931	-10.067		TRUE
Psmb3	6	Psmb3.87	27	NA	-8.81339	-10.067		TRUE
Psmb3	6	Psmb3.649	27	NA	-9.58383	-10.067		TRUE
Psmb3	6	Psmb3.78	27	NA	-11.1216	-10.067		TRUE
Psmb3	6	Psmb3.197	27	NA	-6.94471	-10.067		TRUE
Psmb3	6	Psmb3.196	27	NA	-11.2451	-10.067		FALSE
Psmb4	5	Psmb4.295	27	NA	-8.6852	-8.94992		TRUE
Psmb4	5	Psmb4.417	27	YES	-12.3831	-8.94992		TRUE
Psmb4	5	Psmb4.358	27	YES	NA	-8.94992		TRUE
Psmb4	5	Psmb4.912	27	YES	-13.2777	-8.94992		TRUE
Psmb4	5	Psmb4.359	27	NA	-6.44645	-8.94992		TRUE
Psmb4	5	Psmb4.911	27	YES	NA	-8.94992		TRUE
Psmb4	5	Psmb4.842	27	NA	-3.95716	-8.94992		FALSE
Psmb5	6	Psmb5.842	27	NA	-5.8297	-8.75431		TRUE
Psmb5	6	Psmb5.839	27	NA	-11.9496	-8.75431		TRUE
Psmb5	6	Psmb5.360	27	NA	-4.77796	-8.75431		TRUE
Psmb5	6	Psmb5.414	27	YES	NA	-8.75431		TRUE
Psmb5	6	Psmb5.273	27	NA	-9.2134	-8.75431		TRUE
Psmb5	6	Psmb5.270	27	YES	-15.7164	-8.75431		TRUE
Psmb5	6	Psmb5.766	27	YES	-5.03875	-8.75431		FALSE
Psmb7	4	Psmb7.656	27	YES	NA	-9.88221		TRUE
Psmb7	4	Psmb7.533	27	YES	-8.0759	-9.88221		TRUE
Psmb7	4	Psmb7.218	27	YES	NA	-9.88221		TRUE
Psmb7	4	Psmb7.379	27	YES	-13.2004	-9.88221		TRUE
Psmb7	4	Psmb7.667	27	NA	-4.86142	-9.88221		TRUE
Psmb7	4	Psmb7.532	27	YES	NA	-9.88221		TRUE
Psmb7	4	Psmb7.217	27	NA	-13.3911	-9.88221		FALSE
Psmc5	4	Psmc5.505	27	NA	0.193571	-6.63086		TRUE
Psmc5	4	Psmc5.510	27	NA	-0.488541	-6.63086		TRUE
Psmc5	4	Psmc5.87	27	YES	-10.7563	-6.63086		TRUE
Psmc5	4	Psmc5.129	27	NA	-5.38958	-6.63086		TRUE
Psmc5	4	Psmc5.655	27	NA	-10.9052	-6.63086		TRUE
Psmc5	4	Psmc5.501	27	YES	-12.4392	-6.63086		FALSE
Psmd13*	6	Psmd13.976	27	NA	-10.5712	-7.69368		TRUE
Psmd13*	6	Psmd13.666	27	NA	-9.46531	-7.69368		TRUE
Psmd13*	6	Psmd13.979	27	NA	-5.99535	-7.69368		TRUE
Psmd13*	6	Psmd13.1365	27	YES	-9.85062	-7.69368		TRUE
Psmd13*	6	Psmd13.755	27	NA	-2.2972	-7.69368		TRUE
Psmd13*	6	Psmd13.1750	27	NA	-7.97637	-7.69368		TRUE
Psmd13*	6	Psmd13.1014	27	NA	-7.69969	-7.69368		FALSE
Psmd14	7	Psmd14.1457	27	NA	-10.5098	-9.06107		TRUE
Psmd14	7	Psmd14.1460	27	NA	-6.32952	-9.06107		TRUE
Psmd14	7	Psmd14.1456	27	NA	-6.04914	-9.06107		TRUE
Psmd14	7	Psmd14.1398	27	YES	-10.8728	-9.06107		TRUE
Psmd14	7	Psmd14.820	27	NA	-4.37159	-9.06107		TRUE
Psmd14	7	Psmd14.829	27	YES	-13.5567	-9.06107		TRUE
Psmd14	7	Psmd14.746	27	NA	-11.738	-9.06107		FALSE
Qpctl	2	Qpctl.1853	27	NA	1.91531	0.613922		TRUE
Qpctl	2	Qpctl.941	27	NA	1.54035	0.613922		TRUE
Qpctl	2	Qpctl.1250	27	NA	-2.99125	0.613922		TRUE
Qpctl	2	Qpctl.1255	27	NA	-2.78309	0.613922		TRUE
Qpctl	2	Qpctl.1708	27	NA	4.63596	0.613922		TRUE
Qpctl	2	Qpctl.1172	27	YES	3.52136	0.613922		TRUE
Qpctl	2	Qpctl.1180	27	NA	-1.54118	0.613922		TRUE
Qpctl	2	Qpctl.1853	27	NA	1.91531	0.613922		TRUE
Qpctl	2	Qpctl.941	27	NA	1.54035	0.613922		TRUE
Qpctl	2	Qpctl.1250	27	NA	-2.99125	0.613922		TRUE
Qpctl	2	Qpctl.1255	27	NA	-2.78309	0.613922		TRUE
Qpctl	2	Qpctl.1708	27	NA	4.63596	0.613922		TRUE
Qpctl	2	Qpctl.1172	27	YES	3.52136	0.613922		TRUE
Qpctl	2	Qpctl.1180	27	NA	-1.54118	0.613922		FALSE
Thop1	2	Thop1.552	29	NA	-1.97607	-1.38467		TRUE
Thop1	2	Thop1.704	29	NA	0.703009	-1.38467		TRUE
Thop1	2	Thop1.1453	29	YES	-6.16702	-1.38467		TRUE
Thop1	2	Thop1.1454	29	NA	0.404287	-1.38467		TRUE
Thop1	2	Thop1.2561	29	NA	0.555734	-1.38467		TRUE
Thop1	2	Thop1.878	29	NA	-3.48844	-1.38467		TRUE
Thop1	2	Thop1.2456	29	NA	0.275795	-1.38467		FALSE
Tinag	2	Tinag.476	29	NA	-0.0545802	-0.7117		TRUE
Tinag	2	Tinag.294	29	NA	-3.00084	-0.7117		TRUE
Tinag	2	Tinag.440	29	NA	-2.15318	-0.7117		TRUE
Tinag	2	Tinag.1668	29	NA	0.916917	-0.7117		TRUE
Tinag	2	Tinag.188	29	NA	1.56739	-0.7117		TRUE
Tinag	2	Tinag.1663	29	NA	0.549213	-0.7117		TRUE
Tinag	2	Tinag.1154	29	NA	-2.80682	-0.7117		FALSE
Tinagl1	2	Tinagl1.1716V	29	NA	-3.07924	0.365947		TRUE
Tinagl1	2	Tinagl1.1879V	29	NA	0.0905917	0.365947		TRUE
Tinagl1	2	Tinagl1.1808V	29	NA	2.53407	0.365947		TRUE
Tinagl1	2	Tinagl1.1191	29	NA	-0.130256	0.365947		TRUE
Tinagl1	2	Tinagl1.630	29	NA	3.06526	0.365947		TRUE
Tinagl1	2	Tinagl1.646	29	NA	0.708861	0.365947		TRUE
Tinagl1	2	Tinagl1.1880V	29	NA	-0.627645	0.365947		FALSE
Tmprss12	2	Tmprss12.936	29	NA	0.261995	1.36645		TRUE
Tmprss12	2	Tmprss12.982	29	NA	-0.397872	1.36645		TRUE
Tmprss12	2	Tmprss12.1087	29	NA	1.42301	1.36645		TRUE
Tmprss12	2	Tmprss12.190	29	NA	2.50108	1.36645		TRUE
Tmprss12	2	Tmprss12.295	29	YES	1.82151	1.36645		TRUE
Tmprss12	2	Tmprss12.456	29	NA	0.444749	1.36645		TRUE
Tmprss12	2	Tmprss12.1044	29	NA	3.51068	1.36645		FALSE
Tmprss6	2	Tmprss6.184	29	YES	-2.54334	-1.57965		TRUE
Tmprss6	2	Tmprss6.2599	29	YES	NA	-1.57965		TRUE
Tmprss6	2	Tmprss6.962	29	NA	-6.34225	-1.57965		TRUE
Tmprss6	2	Tmprss6.417	29	NA	2.0263	-1.57965		TRUE
Tmprss6	2	Tmprss6.2841	29	NA	0.348241	-1.57965		TRUE
Tmprss6	2	Tmprss6.606	29	NA	-1.38717	-1.57965		FALSE
Tnip1*	2	Tnip1.1564	29	YES	-9.49964	-2.02095		TRUE
Tnip1*	2	Tnip1.1595	29	NA	-0.470048	-2.02095		TRUE
Tnip1*	2	Tnip1.2740	29	NA	1.309	-2.02095		TRUE
Tnip1*	2	Tnip1.1177	29	NA	-3.91411	-2.02095		TRUE
Tnip1*	2	Tnip1.1771	29	NA	-1.86272	-2.02095		TRUE
Tnip1*	2	Tnip1.2704	29	NA	2.31183	-2.02095		FALSE
Uqcrc2	2	Uqcrc2.785	30	NA	2.41489	1.55708		TRUE
Uqcrc2	2	Uqcrc2.219	30	NA	3.61048	1.55708		TRUE
Uqcrc2	2	Uqcrc2.369	30	NA	-0.319227	1.55708		TRUE
Uqcrc2	2	Uqcrc2.1698	30	NA	1.41273	1.55708		TRUE
Uqcrc2	2	Uqcrc2.1677	30	NA	-0.247473	1.55708		TRUE
Uqcrc2	2	Uqcrc2.1182	30	NA	2.47108	1.55708		FALSE
Usp16	2	Usp16.2363	30	NA	-0.322915	1.83048		TRUE
Usp16	2	Usp16.2559	30	NA	2.31252	1.83048		TRUE
Usp16	2	Usp16.1614	30	NA	0.575183	1.83048		TRUE
Usp16	2	Usp16.1253	30	NA	2.85189	1.83048		TRUE
Usp16	2	Usp16.1254	30	NA	1.69039	1.83048		TRUE
Usp16	2	Usp16.3007	30	NA	2.01279	1.83048		TRUE
Usp16	2	Usp16.3119	30	NA	3.6935	1.83048		FALSE
Usp17lc	2	Usp17lc.1354	30	NA	3.07024	0.6774		TRUE
Usp17lc	2	Usp17lc.1291	30	NA	1.6994	0.6774		TRUE
Usp17lc	2	Usp17lc.1589	30	NA	0.754838	0.6774		TRUE
Usp17lc	2	Usp17lc.1023	30	NA	-1.93394	0.6774		TRUE
Usp17lc	2	Usp17lc.1586	30	NA	3.30363	0.6774		TRUE
Usp17lc	2	Usp17lc.625	30	NA	0.824822	0.6774		TRUE
Usp17lc	2	Usp17lc.933	30	NA	-2.97719	0.6774		FALSE
Usp21	2	Usp21.1354	30	NA	-0.0378715	1.56067		TRUE
Usp21	2	Usp21.2175	30	NA	1.60133	1.56067		TRUE
Usp21	2	Usp21.1099	30	NA	1.03628	1.56067		TRUE
Usp21	2	Usp21.425	30	NA	0.149766	1.56067		TRUE
Usp21	2	Usp21.1906	30	NA	2.77695	1.56067		TRUE
Usp21	2	Usp21.2007	30	NA	3.12953	1.56067		TRUE
Usp21	2	Usp21.1026	30	NA	2.26869	1.56067		FALSE
Usp24	2	Usp24.1697V	30	NA	-3.09955	-1.25631		TRUE
Usp24	2	Usp24.5192V	30	NA	-0.166087	-1.25631		TRUE
Usp24	2	Usp24.6655V	30	NA	-0.0719336	-1.25631		TRUE
Usp24	2	Usp24.6519V	30	NA	-3.11444	-1.25631		TRUE
Usp24	2	Usp24.2471	30	NA	0.454582	-1.25631		TRUE
Usp24	2	Usp24.4618V	30	NA	-1.00069	-1.25631		TRUE
Usp24	2	Usp24.8705V	31	NA	-1.79603	-1.25631		FALSE
Usp28	2	Usp28.3806	31	NA	0.253649	1.35274		TRUE
Usp28	2	Usp28.344	31	NA	1.85277	1.35274		TRUE
Usp28	2	Usp28.1869	31	NA	5.15075	1.35274		TRUE
Usp28	2	Usp28.2382	31	NA	-0.266245	1.35274		TRUE
Usp28	2	Usp28.2918	31	YES	-1.34233	1.35274		TRUE
Usp28	2	Usp28.849	31	NA	3.63293	1.35274		TRUE
Usp28	2	Usp28.4097	31	NA	0.187664	1.35274		FALSE
Usp30*	2	Usp30.844	31	NA	2.78072	1.81694		TRUE
Usp30*	2	Usp30.2741	31	YES	3.57486	1.81694		TRUE
Usp30*	2	Usp30.2766	31	NA	2.14559	1.81694		TRUE
Usp30*	2	Usp30.1290	31	YES	0.413151	1.81694		TRUE
Usp30*	2	Usp30.2563	31	YES	0.176268	1.81694		TRUE
Usp30*	2	Usp30.180	31	NA	2.29669	1.81694		TRUE
Usp30*	2	Usp30.2760	31	NA	1.33129	1.81694		FALSE
Usp32	3	Usp32.6814	31	YES	0.86948	-1.09715		TRUE
Usp32	3	Usp32.2517	31	NA	3.27749	-1.09715		TRUE
Usp32	3	Usp32.5169	31	NA	1.1867	-1.09715		TRUE
Usp32	3	Usp32.799	31	NA	-7.63993	-1.09715		TRUE
Usp32	3	Usp32.4390	31	NA	-3.22909	-1.09715		TRUE
Usp32	3	Usp32.794	31	NA	0.870782	-1.09715		TRUE
Usp32	3	Usp32.6953	31	NA	-3.01549	-1.09715		FALSE
Usp33*	2	Usp33.3986	31	NA	2.62288	0.112494		TRUE
Usp33*	2	Usp33.3718	31	YES	-2.77525	0.112494		TRUE
Usp33*	2	Usp33.3078	31	NA	2.04372	0.112494		TRUE
Usp33*	2	Usp33.745	31	NA	1.06314	0.112494		TRUE
Usp33*	2	Usp33.2698	31	NA	-4.81632	0.112494		TRUE
Usp33*	2	Usp33.3361	31	YES	1.2004	0.112494		TRUE
Usp33*	2	Usp33.1094	31	NA	1.44889	0.112494		FALSE
Usp38	2	Usp38.1359	31	YES	0.570636	1.13456		TRUE
Usp38	2	Usp38.4511	31	NA	1.5427	1.13456		TRUE
Usp38	2	Usp38.1362	31	YES	0.823981	1.13456		TRUE
Usp38	2	Usp38.2786	31	NA	2.87287	1.13456		TRUE
Usp38	2	Usp38.1063	31	NA	-1.98827	1.13456		TRUE
Usp38	2	Usp38.3661	31	NA	0.431539	1.13456		TRUE
Usp38	2	Usp38.1907	31	NA	3.68845	1.13456		FALSE
Usp5	3	Usp5.1295	31	NA	2.99806	0.678217		TRUE
Usp5	3	Usp5.2566	31	NA	0.0700869	0.678217		TRUE
Usp5	3	Usp5.1361	31	NA	-3.53026	0.678217		TRUE
Usp5	3	Usp5.1471	31	NA	5.63223	0.678217		TRUE
Usp5	3	Usp5.1801	31	NA	-0.0949786	0.678217		TRUE
Usp5	3	Usp5.418	31	YES	-4.77225	0.678217		TRUE
Usp5	3	Usp5.2176	31	YES	4.44462	0.678217		FALSE
Usp7*	6	Usp7.2642	31	YES	-6.56174	-8.19487		TRUE
Usp7*	6	Usp7.2994	31	NA	-7.90629	-8.19487		TRUE
Usp7*	6	Usp7.416	31	YES	-10.4384	-8.19487		TRUE
Usp7*	6	Usp7.2100	31	YES	-12.7718	-8.19487		TRUE
Usp7*	6	Usp7.464	31	NA	-3.95304	-8.19487		TRUE
Usp7*	6	Usp7.3944	31	YES	-7.53797	-8.19487		TRUE
Usp7*	6	Usp7.4410V	31	YES	NA	-8.19487		FALSE
Usp9x*	2	Usp9x.10202	31	NA	0.46751	-0.996316		TRUE
Usp9x*	2	Usp9x.8225	31	NA	-2.51697	-0.996316		TRUE
Usp9x*	2	Usp9x.10793	31	NA	0.576145	-0.996316		TRUE
Usp9x*	2	Usp9x.10794	31	YES	-1.38414	-0.996316		TRUE
Usp9x*	2	Usp9x.11457	31	NA	-3.79669	-0.996316		TRUE
Usp9x*	2	Usp9x.9320	31	NA	0.974299	-0.996316		TRUE
Usp9x*	2	Usp9x.9698	31	NA	-1.29437	-0.996316		FALSE
Uspl1	6	Uspl1.1252	31	YES	-7.79102	-3.53958		TRUE
Uspl1	6	Uspl1.739	31	NA	-3.47698	-3.53958		TRUE
Uspl1	6	Uspl1.3511	31	NA	-3.10578	-3.53958		TRUE
Uspl1	6	Uspl1.3552	31	NA	-7.0005	-3.53958		TRUE
Uspl1	6	Uspl1.1666	31	NA	-4.87714	-3.53958		TRUE
Uspl1	6	Uspl1.905	31	NA	5.02258	-3.53958		TRUE
Uspl1	6	Uspl1.911	31	NA	-3.54822	-3.53958		FALSE
Xpnpep3	2	Xpnpep3.3060	31	NA	-1.86394	-0.425164		TRUE
Xpnpep3	2	Xpnpep3.911	31	NA	2.4832	-0.425164		TRUE
Xpnpep3	2	Xpnpep3.1800	31	NA	2.69014	-0.425164		TRUE
Xpnpep3	2	Xpnpep3.2192	31	NA	0.870365	-0.425164		TRUE
Xpnpep3	2	Xpnpep3.1937	31	NA	1.09372	-0.425164		TRUE
Xpnpep3	2	Xpnpep3.370	31	YES	-7.97574	-0.425164		TRUE
Xpnpep3	2	Xpnpep3.1842	31	NA	-0.273893	-0.425164		FALSE
Xrcc6bp1	2	Xrcc6bp1.263	31	NA	-0.59088	-1.45348		TRUE
Xrcc6bp1	2	Xrcc6bp1.250	31	NA	0.121435	-1.45348		TRUE
Xrcc6bp1	2	Xrcc6bp1.262	31	NA	-0.0925638	-1.45348		TRUE
Xrcc6bp1	2	Xrcc6bp1.567	31	NA	-2.00034	-1.45348		TRUE
Xrcc6bp1	2	Xrcc6bp1.342	31	NA	-3.33656	-1.45348		TRUE
Xrcc6bp1	2	Xrcc6bp1.396	31	NA	1.70558	-1.45348		TRUE
Xrcc6bp1	2	Xrcc6bp1.495	31	NA	-5.98104	-1.45348		FALSE
Zranb1	2	Zranb1.1317	31	YES	-1.45584	0.499975		TRUE
Zranb1	2	Zranb1.536	31	NA	1.48794	0.499975		TRUE
Zranb1	2	Zranb1.468	31	NA	3.5691	0.499975		TRUE
Zranb1	2	Zranb1.643	31	NA	2.48344	0.499975		TRUE
Zranb1	2	Zranb1.681	31	NA	-0.418115	0.499975		TRUE
Zranb1	2	Zranb1.855	31	NA	-2.66668	0.499975		FALSE
Screen Hits								117	number of proteases
*: 16 chosen Hits

## Sheet: Table S2D Hits 1A BEZ
Protease	freq	X	Pool.No.	onlyoneR	AvSSMDBEZ*	AvSSMDBEZ/Protease		Number of proteases
Abhd5	2	Abhd5.519	17	NA	-0.724993	-1.38853		TRUE
Abhd5	2	Abhd5.913	17	NA	0.536435	-1.38853		TRUE
Abhd5	2	Abhd5.2194	17	NA	-4.07377	-1.38853		TRUE
Abhd5	2	Abhd5.1685	17	NA	-1.55212	-1.38853		TRUE
Abhd5	2	Abhd5.1683	17	NA	-0.567598	-1.38853		TRUE
Abhd5	2	Abhd5.1382	17	NA	-3.03181	-1.38853		TRUE
Abhd5	2	Abhd5.2474	17	NA	-0.305837	-1.38853		FALSE
Adam17	3	Adam17.3855	17	NA	-0.796562	-1.45067		TRUE
Adam17	3	Adam17.2328	17	NA	-0.184083	-1.45067		TRUE
Adam17	3	Adam17.4442	17	NA	-3.77205	-1.45067		TRUE
Adam17	3	Adam17.2666	17	NA	-2.7795	-1.45067		TRUE
Adam17	3	Adam17.620	17	NA	-0.903656	-1.45067		TRUE
Adam17	3	Adam17.4274	17	NA	0.747762	-1.45067		TRUE
Adam17	3	Adam17.3069	17	NA	-2.4666	-1.45067		FALSE
Adam3	2	Adam3.1989	17	NA	-2.99692	-0.959892		TRUE
Adam3	2	Adam3.266	17	NA	0.658144	-0.959892		TRUE
Adam3	2	Adam3.822	17	NA	-0.413001	-0.959892		TRUE
Adam3	2	Adam3.517	17	NA	0.869944	-0.959892		TRUE
Adam3	2	Adam3.628	17	NA	-3.67789	-0.959892		TRUE
Adam3	2	Adam3.817	17	NA	-1.15959	-0.959892		TRUE
Adam3	2	Adam3.2508	17	NA	6.65538e-05	-0.959892		FALSE
Adamts4	2	Adamts4.1442	18	YES	1.17887	1.34543		TRUE
Adamts4	2	Adamts4.3630	18	YES	0.301879	1.34543		TRUE
Adamts4	2	Adamts4.3489	18	YES	2.96187	1.34543		TRUE
Adamts4	2	Adamts4.3633	18	YES	1.19434	1.34543		TRUE
Adamts4	2	Adamts4.3631	18	YES	0.934696	1.34543		TRUE
Adamts4	2	Adamts4.3332	18	YES	0.698859	1.34543		TRUE
Adamts4	2	Adamts4.22	18	YES	2.1475	1.34543		FALSE
Adamtsl2	2	Adamtsl2.1704	18	YES	2.35087	1.06668		TRUE
Adamtsl2	2	Adamtsl2.537	18	YES	-0.792069	1.06668		TRUE
Adamtsl2	2	Adamtsl2.1617	18	YES	1.12479	1.06668		TRUE
Adamtsl2	2	Adamtsl2.144	18	YES	-0.16062	1.06668		TRUE
Adamtsl2	2	Adamtsl2.2481	18	YES	1.58396	1.06668		TRUE
Adamtsl2	2	Adamtsl2.2538	18	YES	1.19838	1.06668		TRUE
Adamtsl2	2	Adamtsl2.839	18	YES	2.16147	1.06668		FALSE
Asrgl1	3	Asrgl1.1479	18	YES	-1.16653	0.824197		TRUE
Asrgl1	3	Asrgl1.1435	18	YES	2.95022	0.824197		TRUE
Asrgl1	3	Asrgl1.1093	18	YES	-0.271611	0.824197		TRUE
Asrgl1	3	Asrgl1.1598	18	YES	2.54182	0.824197		TRUE
Asrgl1	3	Asrgl1.1968	18	YES	2.14548	0.824197		TRUE
Asrgl1	3	Asrgl1.1114	18	YES	-1.73074	0.824197		TRUE
Asrgl1	3	Asrgl1.1606	18	YES	1.30074	0.824197		FALSE
Bap1	2	Bap1.2380	19	NA	-3.45091	-1.83232		TRUE
Bap1	2	Bap1.2093	19	NA	-3.03095	-1.83232		TRUE
Bap1	2	Bap1.1476	19	NA	-1.52696	-1.83232		TRUE
Bap1	2	Bap1.3350	19	NA	-0.149088	-1.83232		TRUE
Bap1	2	Bap1.3349	19	NA	-0.652261	-1.83232		TRUE
Bap1	2	Bap1.2589	19	NA	-2.10246	-1.83232		TRUE
Bap1	2	Bap1.2139	19	NA	-1.91358	-1.83232		FALSE
Ces2b	2	Ces2b.1355	20	NA	-0.123257	-1.86521		TRUE
Ces2b	2	Ces2b.1465	20	NA	-4.99487	-1.86521		TRUE
Ces2b	2	Ces2b.402	20	NA	-1.56507	-1.86521		TRUE
Ces2b	2	Ces2b.1296	20	NA	-0.395224	-1.86521		TRUE
Ces2b	2	Ces2b.1759	20	NA	-1.18469	-1.86521		TRUE
Ces2b	2	Ces2b.981	20	YES	-5.32819	-1.86521		TRUE
Ces2b	2	Ces2b.1196	20	NA	0.534847	-1.86521		FALSE
Ces2c	3	Ces2c.1186	20	YES	2.75481	0.787417		TRUE
Ces2c	3	Ces2c.550	20	NA	3.58665	0.787417		TRUE
Ces2c	3	Ces2c.1910	20	NA	0.73774	0.787417		TRUE
Ces2c	3	Ces2c.1905	20	NA	-1.31158	0.787417		TRUE
Ces2c	3	Ces2c.1796	20	NA	2.2689	0.787417		TRUE
Ces2c	3	Ces2c.539	20	NA	-0.00375855	0.787417		TRUE
Ces2c	3	Ces2c.1699	20	YES	-2.52084	0.787417		FALSE
Cfd	2	Cfd.474	20	NA	-3.91105	0.280474		TRUE
Cfd	2	Cfd.415	20	NA	0.61393	0.280474		TRUE
Cfd	2	Cfd.484	20	NA	1.36084	0.280474		TRUE
Cfd	2	Cfd.475	20	YES	-3.00663	0.280474		TRUE
Cfd	2	Cfd.823	20	YES	5.33243	0.280474		TRUE
Cfd	2	Cfd.803	20	NA	1.29333	0.280474		TRUE
Cfd	2	Cfd.635	20	YES	NA	0.280474		FALSE
Clpp	3	Clpp.369	20	NA	1.61498	1.37936		TRUE
Clpp	3	Clpp.977	20	YES	3.33542	1.37936		TRUE
Clpp	3	Clpp.1186	20	YES	-1.83241	1.37936		TRUE
Clpp	3	Clpp.354	20	NA	0.0109666	1.37936		TRUE
Clpp	3	Clpp.636	20	NA	3.88735	1.37936		TRUE
Clpp	3	Clpp.988	20	NA	-0.359513	1.37936		TRUE
Clpp	3	Clpp.982	20	NA	2.99871	1.37936		FALSE
Cndp1	2	Cndp1.2563	20	NA	4.01527	0.880098		TRUE
Cndp1	2	Cndp1.64	20	NA	-0.681118	0.880098		TRUE
Cndp1	2	Cndp1.2247	20	NA	2.63153	0.880098		TRUE
Cndp1	2	Cndp1.2492	20	NA	1.70311	0.880098		TRUE
Cndp1	2	Cndp1.1374	20	NA	-0.630453	0.880098		TRUE
Cndp1	2	Cndp1.72	20	NA	-0.791977	0.880098		TRUE
Cndp1	2	Cndp1.938	20	NA	-0.0856799	0.880098		FALSE
Cpa3	2	Cpa3.1185	20	NA	2.202	0.960296		TRUE
Cpa3	2	Cpa3.180	20	NA	-0.328544	0.960296		TRUE
Cpa3	2	Cpa3.1012	20	NA	1.79873	0.960296		TRUE
Cpa3	2	Cpa3.1211	20	NA	4.30439	0.960296		TRUE
Cpa3	2	Cpa3.393	20	NA	-0.119882	0.960296		TRUE
Cpa3	2	Cpa3.444	20	NA	-2.09491	0.960296		FALSE
Cpb2	3	Cpb2.287	20	YES	6.00364	1.8097		TRUE
Cpb2	3	Cpb2.298	20	YES	-0.358182	1.8097		TRUE
Cpb2	3	Cpb2.172	20	NA	-2.96421	1.8097		TRUE
Cpb2	3	Cpb2.1418	20	NA	4.64506	1.8097		TRUE
Cpb2	3	Cpb2.511	20	NA	3.652	1.8097		TRUE
Cpb2	3	Cpb2.458	20	NA	0.905044	1.8097		TRUE
Cpb2	3	Cpb2.434	20	NA	0.784583	1.8097		FALSE
Cpm	2	Cpm.4726	20	NA	1.85691	0.47995		TRUE
Cpm	2	Cpm.506	20	NA	-1.40188	0.47995		TRUE
Cpm	2	Cpm.2863	20	NA	-2.3524	0.47995		TRUE
Cpm	2	Cpm.3097	20	NA	-1.98131	0.47995		TRUE
Cpm	2	Cpm.4188	20	NA	4.3144	0.47995		TRUE
Cpm	2	Cpm.1260	20	YES	-3.71491	0.47995		TRUE
Cpm	2	Cpm.1781	20	NA	6.63885	0.47995		TRUE
Cpm	2	Cpm.4726	20	NA	1.85691	0.47995		TRUE
Cpm	2	Cpm.506	20	NA	-1.40188	0.47995		TRUE
Cpm	2	Cpm.2863	20	NA	-2.3524	0.47995		TRUE
Cpm	2	Cpm.3097	20	NA	-1.98131	0.47995		TRUE
Cpm	2	Cpm.4188	20	NA	4.3144	0.47995		TRUE
Cpm	2	Cpm.1260	20	YES	-3.71491	0.47995		TRUE
Cpm	2	Cpm.1781	20	NA	6.63885	0.47995		FALSE
Cpxm1	2	Cpxm1.236	20	NA	-0.035773	0.537861		TRUE
Cpxm1	2	Cpxm1.2052	20	YES	NA	0.537861		TRUE
Cpxm1	2	Cpxm1.943	20	NA	-6.93691	0.537861		TRUE
Cpxm1	2	Cpxm1.1131	20	YES	NA	0.537861		TRUE
Cpxm1	2	Cpxm1.2084	20	YES	10.4828	0.537861		TRUE
Cpxm1	2	Cpxm1.721	20	YES	5.46006	0.537861		TRUE
Cpxm1	2	Cpxm1.1772	20	NA	-6.28087	0.537861		TRUE
Cpxm1	2	Cpxm1.236	20	NA	-0.035773	0.537861		TRUE
Cpxm1	2	Cpxm1.2052	20	YES	NA	0.537861		TRUE
Cpxm1	2	Cpxm1.943	20	NA	-6.93691	0.537861		TRUE
Cpxm1	2	Cpxm1.1131	20	YES	NA	0.537861		TRUE
Cpxm1	2	Cpxm1.2084	20	YES	10.4828	0.537861		TRUE
Cpxm1	2	Cpxm1.721	20	YES	5.46006	0.537861		TRUE
Cpxm1	2	Cpxm1.1772	20	NA	-6.28087	0.537861		FALSE
Ctla2a	2	Ctla2a.1310	20	NA	0.817662	0.680224		TRUE
Ctla2a	2	Ctla2a.378	20	NA	0.0320108	0.680224		TRUE
Ctla2a	2	Ctla2a.845	20	NA	2.18951	0.680224		TRUE
Ctla2a	2	Ctla2a.716	20	NA	2.7833	0.680224		TRUE
Ctla2a	2	Ctla2a.654	20	YES	-0.152204	0.680224		TRUE
Ctla2a	2	Ctla2a.280	20	NA	-0.568787	0.680224		TRUE
Ctla2a	2	Ctla2a.666	20	NA	-0.339922	0.680224		FALSE
Ctrb1	2	Ctrb1.843	20	NA	-1.11535	-2.41021		TRUE
Ctrb1	2	Ctrb1.844	20	NA	-0.970794	-2.41021		TRUE
Ctrb1	2	Ctrb1.243	20	YES	NA	-2.41021		TRUE
Ctrb1	2	Ctrb1.788	20	YES	-10.123	-2.41021		TRUE
Ctrb1	2	Ctrb1.785	20	NA	-2.70718	-2.41021		TRUE
Ctrb1	2	Ctrb1.287	20	YES	-0.126242	-2.41021		TRUE
Ctrb1	2	Ctrb1.323	20	NA	0.581322	-2.41021		FALSE
Cts7	2	Cts7.440	21	NA	0.334744	-1.35867		TRUE
Cts7	2	Cts7.658	21	NA	-2.30733	-1.35867		TRUE
Cts7	2	Cts7.863	21	NA	-1.19334	-1.35867		TRUE
Cts7	2	Cts7.1417	21	NA	-0.289499	-1.35867		TRUE
Cts7	2	Cts7.1447	21	YES	-7.04059	-1.35867		TRUE
Cts7	2	Cts7.1448	21	NA	-0.819043	-1.35867		TRUE
Cts7	2	Cts7.1341	21	NA	1.80434	-1.35867		FALSE
Ctsa*	2	Ctsa.3478V	21	NA	0.819621	-0.851647		TRUE
Ctsa*	2	Ctsa.2270	21	NA	-2.74661	-0.851647		TRUE
Ctsa*	2	Ctsa.2485	21	NA	0.157321	-0.851647		TRUE
Ctsa*	2	Ctsa.1452	21	NA	-0.249956	-0.851647		TRUE
Ctsa*	2	Ctsa.3509V	21	NA	-0.615346	-0.851647		TRUE
Ctsa*	2	Ctsa.801	21	NA	-4.75908	-0.851647		TRUE
Ctsa*	2	Ctsa.3138V	21	NA	1.43252	-0.851647		FALSE
Ctsc	2	Ctsc.1781	21	NA	1.74926	-0.129882		TRUE
Ctsc	2	Ctsc.857	21	NA	3.5078	-0.129882		TRUE
Ctsc	2	Ctsc.58	21	YES	-3.26312	-0.129882		TRUE
Ctsc	2	Ctsc.1912	21	NA	-0.784254	-0.129882		TRUE
Ctsc	2	Ctsc.1265	21	NA	-3.9241	-0.129882		TRUE
Ctsc	2	Ctsc.387	21	NA	2.03894	-0.129882		TRUE
Ctsc	2	Ctsc.1485	21	NA	-0.233698	-0.129882		FALSE
Ctsd	2	Ctsd.260V	21	YES	19.3378	3.60377		TRUE
Ctsd	2	Ctsd.261V	21	NA	0.92209	3.60377		TRUE
Ctsd	2	Ctsd.262V	21	NA	-0.0899936	3.60377		TRUE
Ctsd	2	Ctsd.1375V	21	NA	5.13085	3.60377		TRUE
Ctsd	2	Ctsd.273	21	NA	0.725867	3.60377		TRUE
Ctsd	2	Ctsd.1916V	21	NA	-1.48652	3.60377		TRUE
Ctsd	2	Ctsd.648	21	NA	0.686346	3.60377		FALSE
Ctsk	3	Ctsk.1397	21	NA	0.443627	2.11779		TRUE
Ctsk	3	Ctsk.1374	21	NA	1.76875	2.11779		TRUE
Ctsk	3	Ctsk.403	21	NA	2.87145	2.11779		TRUE
Ctsk	3	Ctsk.413	21	NA	2.96803	2.11779		TRUE
Ctsk	3	Ctsk.45	21	YES	NA	2.11779		TRUE
Ctsk	3	Ctsk.667	21	NA	2.53708	2.11779		FALSE
Ctsq	2	Ctsq.923	21	NA	1.31035	-0.0849856		TRUE
Ctsq	2	Ctsq.550	21	NA	0.470804	-0.0849856		TRUE
Ctsq	2	Ctsq.1292	21	NA	3.38139	-0.0849856		TRUE
Ctsq	2	Ctsq.1108	21	YES	-2.61214	-0.0849856		TRUE
Ctsq	2	Ctsq.366	21	NA	-5.56421	-0.0849856		TRUE
Ctsq	2	Ctsq.1180	21	NA	1.35428	-0.0849856		TRUE
Ctsq	2	Ctsq.1261	21	NA	1.06463	-0.0849856		FALSE
Ddi1	2	Ddi1.1143	21	NA	2.94032	-0.9516		TRUE
Ddi1	2	Ddi1.1140	21	NA	2.31252	-0.9516		TRUE
Ddi1	2	Ddi1.828	21	NA	1.05353	-0.9516		TRUE
Ddi1	2	Ddi1.1006	21	NA	-0.355434	-0.9516		TRUE
Ddi1	2	Ddi1.129	21	NA	-1.81449	-0.9516		TRUE
Ddi1	2	Ddi1.834	21	NA	1.80482	-0.9516		TRUE
Ddi1	2	Ddi1.1211	21	YES	-12.6025	-0.9516		FALSE
Ddi2	4	Ddi2.2232	21	NA	3.8846	1.9071		TRUE
Ddi2	4	Ddi2.446	21	NA	3.88734	1.9071		TRUE
Ddi2	4	Ddi2.3336	21	NA	1.31637	1.9071		TRUE
Ddi2	4	Ddi2.1683	21	NA	0.142192	1.9071		TRUE
Ddi2	4	Ddi2.3272	21	NA	2.56911	1.9071		TRUE
Ddi2	4	Ddi2.1461	21	NA	2.62692	1.9071		TRUE
Ddi2	4	Ddi2.3385	21	NA	-1.07686	1.9071		FALSE
Desi1	2	Desi1.311	21	YES	-11.3507	-0.118822		TRUE
Desi1	2	Desi1.1747	21	NA	3.45447	-0.118822		TRUE
Desi1	2	Desi1.853	21	NA	1.93896	-0.118822		TRUE
Desi1	2	Desi1.762	21	NA	0.511274	-0.118822		TRUE
Desi1	2	Desi1.428	21	NA	2.06533	-0.118822		TRUE
Desi1	2	Desi1.896	21	NA	0.241296	-0.118822		TRUE
Desi1	2	Desi1.2849	21	NA	2.30763	-0.118822		FALSE
Dpp10	2	Dpp10.2647	21	NA	0.232883	0.573382		TRUE
Dpp10	2	Dpp10.3405	21	NA	0.313876	0.573382		TRUE
Dpp10	2	Dpp10.3443	21	NA	-1.02637	0.573382		TRUE
Dpp10	2	Dpp10.1907	21	NA	2.85288	0.573382		TRUE
Dpp10	2	Dpp10.2380	21	NA	2.49595	0.573382		TRUE
Dpp10	2	Dpp10.3098	21	NA	-1.03682	0.573382		TRUE
Dpp10	2	Dpp10.2870	21	NA	0.181272	0.573382		FALSE
Dpp4	2	Dpp4.854	21	NA	0.976299	-0.273448		TRUE
Dpp4	2	Dpp4.926	21	NA	1.41886	-0.273448		TRUE
Dpp4	2	Dpp4.2278	21	YES	-3.95182	-0.273448		TRUE
Dpp4	2	Dpp4.404	21	NA	1.87937	-0.273448		TRUE
Dpp4	2	Dpp4.1701	21	NA	0.572022	-0.273448		TRUE
Dpp4	2	Dpp4.1547	21	NA	0.536743	-0.273448		TRUE
Dpp4	2	Dpp4.1454	21	NA	-3.34562	-0.273448		FALSE
Dpp6	2	Dpp6.971	21	NA	-0.236838	1.31083		TRUE
Dpp6	2	Dpp6.2574	21	NA	0.111669	1.31083		TRUE
Dpp6	2	Dpp6.1761	21	NA	3.05114	1.31083		TRUE
Dpp6	2	Dpp6.1043	21	NA	1.53871	1.31083		TRUE
Dpp6	2	Dpp6.2219	21	NA	4.46349	1.31083		TRUE
Dpp6	2	Dpp6.3585V	21	NA	-0.967119	1.31083		TRUE
Dpp6	2	Dpp6.1167	21	NA	1.21475	1.31083		FALSE
Dpp9	2	Dpp9.2650	21	YES	-6.2407	-0.215194		TRUE
Dpp9	2	Dpp9.3457	21	NA	0.330129	-0.215194		TRUE
Dpp9	2	Dpp9.2856	21	NA	-0.216814	-0.215194		TRUE
Dpp9	2	Dpp9.1648	21	NA	2.82271	-0.215194		TRUE
Dpp9	2	Dpp9.820	21	NA	2.2824	-0.215194		TRUE
Dpp9	2	Dpp9.1936	21	NA	0.181352	-0.215194		TRUE
Dpp9	2	Dpp9.1594	21	YES	-0.665434	-0.215194		FALSE
Ggt1	2	Ggt1.191	22	NA	1.02846	1.205		TRUE
Ggt1	2	Ggt1.517	22	YES	NA	1.205		TRUE
Ggt1	2	Ggt1.1618	22	NA	-0.120398	1.205		TRUE
Ggt1	2	Ggt1.1108	22	YES	3.30153	1.205		TRUE
Ggt1	2	Ggt1.1107	22	YES	2.46377	1.205		TRUE
Ggt1	2	Ggt1.604	22	NA	-0.64834	1.205		TRUE
Ggt1	2	Ggt1.1247	22	YES	NA	1.205		FALSE
Ggt6	2	Ggt6.1783	22	NA	-0.143716	0.569594		TRUE
Ggt6	2	Ggt6.211	22	NA	2.37189	0.569594		TRUE
Ggt6	2	Ggt6.171	22	NA	-1.97294	0.569594		TRUE
Ggt6	2	Ggt6.1695	22	NA	3.83698	0.569594		TRUE
Ggt6	2	Ggt6.1205	22	NA	0.260551	0.569594		TRUE
Ggt6	2	Ggt6.111	22	NA	0.0166418	0.569594		TRUE
Ggt6	2	Ggt6.808	22	NA	-0.382246	0.569594		FALSE
Ggt7	2	Ggt7.419	22	YES	NA	3.05269		TRUE
Ggt7	2	Ggt7.2429	22	NA	1.1865	3.05269		TRUE
Ggt7	2	Ggt7.1769	22	YES	2.95744	3.05269		TRUE
Ggt7	2	Ggt7.1872	22	NA	0.811096	3.05269		TRUE
Ggt7	2	Ggt7.2430	22	NA	0.403772	3.05269		TRUE
Ggt7	2	Ggt7.1093	22	YES	1.79465	3.05269		TRUE
Ggt7	2	Ggt7.1091	22	NA	11.1627	3.05269		FALSE
Gm5346	3	Gm5346.215	22	NA	-2.88431	-1.16075		TRUE
Gm5346	3	Gm5346.975	22	NA	0.752955	-1.16075		TRUE
Gm5346	3	Gm5346.966	22	NA	2.83192	-1.16075		TRUE
Gm5346	3	Gm5346.1385	22	NA	-0.635052	-1.16075		TRUE
Gm5346	3	Gm5346.1564	22	YES	-2.61894	-1.16075		TRUE
Gm5346	3	Gm5346.1163	22	NA	-4.41106	-1.16075		FALSE
Gzmb	2	Gzmb.1289	22	NA	0.743954	1.39012		TRUE
Gzmb	2	Gzmb.1332	22	NA	0.359751	1.39012		TRUE
Gzmb	2	Gzmb.1286	22	NA	1.03099	1.39012		TRUE
Gzmb	2	Gzmb.1133	22	NA	0.903025	1.39012		TRUE
Gzmb	2	Gzmb.300	22	NA	-0.263005	1.39012		TRUE
Gzmb	2	Gzmb.800	22	YES	4.48075	1.39012		TRUE
Gzmb	2	Gzmb.500	22	YES	2.47536	1.39012		FALSE
Immp1l	2	Immp1l.603	23	YES	2.19794	0.672919		TRUE
Immp1l	2	Immp1l.422	23	YES	2.59201	0.672919		TRUE
Immp1l	2	Immp1l.856	23	YES	-0.672357	0.672919		TRUE
Immp1l	2	Immp1l.708	23	YES	-0.011964	0.672919		TRUE
Immp1l	2	Immp1l.446	23	YES	-0.429179	0.672919		TRUE
Immp1l	2	Immp1l.855	23	YES	0.361062	0.672919		FALSE
Klk1b21	2	Klk1b21.407	23	YES	-0.120286	1.19416		TRUE
Klk1b21	2	Klk1b21.604	23	YES	3.17349	1.19416		TRUE
Klk1b21	2	Klk1b21.633	23	YES	0.623799	1.19416		TRUE
Klk1b21	2	Klk1b21.626	23	YES	0.473059	1.19416		TRUE
Klk1b21	2	Klk1b21.799	23	YES	1.08966	1.19416		TRUE
Klk1b21	2	Klk1b21.263	23	YES	0.650712	1.19416		TRUE
Klk1b21	2	Klk1b21.196	23	YES	2.46872	1.19416		FALSE
Masp2	2	Masp2.127	24	NA	1.04079	1.03765		TRUE
Masp2	2	Masp2.382	24	NA	0.708961	1.03765		TRUE
Masp2	2	Masp2.136	24	NA	1.67033	1.03765		TRUE
Masp2	2	Masp2.515	24	NA	2.82576	1.03765		TRUE
Masp2	2	Masp2.331	24	NA	-1.03091	1.03765		TRUE
Masp2	2	Masp2.440	24	NA	2.28494	1.03765		TRUE
Masp2	2	Masp2.413	24	NA	-0.2363	1.03765		FALSE
Metap1*	3	Metap1.1593	24	NA	-0.673731	-1.75701		TRUE
Metap1*	3	Metap1.2248	24	NA	-0.503869	-1.75701		TRUE
Metap1*	3	Metap1.152	24	NA	-2.76835	-1.75701		TRUE
Metap1*	3	Metap1.2388	24	NA	-1.00115	-1.75701		TRUE
Metap1*	3	Metap1.1616	24	NA	-4.38445	-1.75701		TRUE
Metap1*	3	Metap1.744	24	NA	-0.683053	-1.75701		TRUE
Metap1*	3	Metap1.148	24	NA	-2.28448	-1.75701		FALSE
Metap2*	3	Metap2.1670	24	NA	-2.71389	-1.44785		TRUE
Metap2*	3	Metap2.912	24	NA	-3.90208	-1.44785		TRUE
Metap2*	3	Metap2.2292	24	NA	0.721438	-1.44785		TRUE
Metap2*	3	Metap2.1691	24	YES	-4.21227	-1.44785		TRUE
Metap2*	3	Metap2.3322	24	NA	0.901535	-1.44785		TRUE
Metap2*	3	Metap2.727	24	NA	-1.39139	-1.44785		TRUE
Metap2*	3	Metap2.3381	24	NA	0.461729	-1.44785		FALSE
Mmel1	2	Mmel1.1824	24	NA	1.20972	1.20556		TRUE
Mmel1	2	Mmel1.1026	24	NA	3.74972	1.20556		TRUE
Mmel1	2	Mmel1.1867	24	NA	-0.273656	1.20556		TRUE
Mmel1	2	Mmel1.2137	24	NA	0.328962	1.20556		TRUE
Mmel1	2	Mmel1.2015	24	NA	2.73026	1.20556		TRUE
Mmel1	2	Mmel1.2427	24	NA	-0.759831	1.20556		TRUE
Mmel1	2	Mmel1.1716	24	NA	1.45375	1.20556		FALSE
Mmp13	2	Mmp13.1383	24	NA	-1.13819	1.30285		TRUE
Mmp13	2	Mmp13.2307	24	NA	2.91267	1.30285		TRUE
Mmp13	2	Mmp13.2383	24	NA	-0.300486	1.30285		TRUE
Mmp13	2	Mmp13.1070	24	NA	1.05049	1.30285		TRUE
Mmp13	2	Mmp13.244	24	NA	3.88827	1.30285		TRUE
Mmp13	2	Mmp13.2563	24	NA	1.23089	1.30285		TRUE
Mmp13	2	Mmp13.2629	24	NA	1.47628	1.30285		FALSE
Mst1	2	Mst1.1940	25	NA	-1.75387	-1.76101		TRUE
Mst1	2	Mst1.1972	25	NA	-0.608595	-1.76101		TRUE
Mst1	2	Mst1.1476	25	NA	-4.63808	-1.76101		TRUE
Mst1	2	Mst1.1973	25	NA	-0.122418	-1.76101		TRUE
Mst1	2	Mst1.2259	25	NA	-0.401619	-1.76101		TRUE
Mst1	2	Mst1.1374	25	NA	0.436927	-1.76101		TRUE
Mst1	2	Mst1.921	25	NA	-5.23942	-1.76101		FALSE
Naaladl1	2	Naaladl1.1467	25	NA	-0.419938	-0.803492		TRUE
Naaladl1	2	Naaladl1.459	25	NA	-3.02981	-0.803492		TRUE
Naaladl1	2	Naaladl1.1657	25	NA	-1.49635	-0.803492		TRUE
Naaladl1	2	Naaladl1.1490	25	NA	-3.50459	-0.803492		TRUE
Naaladl1	2	Naaladl1.533	25	NA	1.8066	-0.803492		TRUE
Naaladl1	2	Naaladl1.1665	25	NA	-0.0390919	-0.803492		TRUE
Naaladl1	2	Naaladl1.534	25	NA	1.05874	-0.803492		FALSE
Ncln	2	Ncln.2511	25	NA	1.23401	0.476713		TRUE
Ncln	2	Ncln.2721	25	NA	-0.724909	0.476713		TRUE
Ncln	2	Ncln.1658	25	NA	1.64292	0.476713		TRUE
Ncln	2	Ncln.2514	25	NA	3.92825	0.476713		TRUE
Ncln	2	Ncln.1652	25	NA	0.661963	0.476713		TRUE
Ncln	2	Ncln.1184	25	NA	-5.94528	0.476713		TRUE
Ncln	2	Ncln.500	25	NA	2.54004	0.476713		FALSE
Otud5*	2	Otud5.1258	25	NA	0.252173	-1.51867		TRUE
Otud5*	2	Otud5.1368	25	NA	-3.99343	-1.51867		TRUE
Otud5*	2	Otud5.1876	25	NA	-0.834909	-1.51867		TRUE
Otud5*	2	Otud5.2429	25	NA	-2.73584	-1.51867		TRUE
Otud5*	2	Otud5.2077	25	NA	0.0647637	-1.51867		TRUE
Otud5*	2	Otud5.2379	25	NA	-1.86477	-1.51867		FALSE
Pappa	3	Pappa.6774	25	NA	0.158096	1.77124		TRUE
Pappa	3	Pappa.6810	25	NA	1.07632	1.77124		TRUE
Pappa	3	Pappa.9608	25	NA	0.484651	1.77124		TRUE
Pappa	3	Pappa.7589	25	NA	2.50482	1.77124		TRUE
Pappa	3	Pappa.9604	25	NA	4.78062	1.77124		TRUE
Pappa	3	Pappa.10776	25	NA	0.556947	1.77124		TRUE
Pappa	3	Pappa.9605	25	NA	2.83723	1.77124		FALSE
Pmpcb*	3	Pmpcb.1460	26	NA	-4.21578	-1.89742		TRUE
Pmpcb*	3	Pmpcb.1305	26	NA	-0.0736764	-1.89742		TRUE
Pmpcb*	3	Pmpcb.1454	26	NA	-4.89158	-1.89742		TRUE
Pmpcb*	3	Pmpcb.1231	26	NA	1.11404	-1.89742		TRUE
Pmpcb*	3	Pmpcb.1019	26	NA	-3.89837	-1.89742		TRUE
Pmpcb*	3	Pmpcb.706	26	NA	-1.14801	-1.89742		TRUE
Pmpcb*	3	Pmpcb.1399	26	NA	-0.168527	-1.89742		FALSE
Prss23	2	Prss23.2650	26	NA	0.366858	-0.502021		TRUE
Prss23	2	Prss23.2960	26	NA	1.06487	-0.502021		TRUE
Prss23	2	Prss23.2484	26	YES	-2.1388	-0.502021		TRUE
Prss23	2	Prss23.3060	26	YES	-4.36092	-0.502021		TRUE
Prss23	2	Prss23.2664	26	NA	0.146839	-0.502021		TRUE
Prss23	2	Prss23.1380	26	NA	0.642264	-0.502021		TRUE
Prss23	2	Prss23.1626	26	YES	0.764745	-0.502021		FALSE
Prss27	2	Prss27.960	26	NA	0.160088	-0.876974		TRUE
Prss27	2	Prss27.569	26	YES	-6.83273	-0.876974		TRUE
Prss27	2	Prss27.738	26	NA	-4.04646	-0.876974		TRUE
Prss27	2	Prss27.961	26	NA	0.814864	-0.876974		TRUE
Prss27	2	Prss27.667	26	YES	3.08793	-0.876974		TRUE
Prss27	2	Prss27.962	26	NA	0.195504	-0.876974		TRUE
Prss27	2	Prss27.1183	26	NA	0.481987	-0.876974		FALSE
Prss33	2	Prss33.232	26	YES	3.24164	1.20985		TRUE
Prss33	2	Prss33.1078	26	NA	0.822189	1.20985		TRUE
Prss33	2	Prss33.1332	26	NA	-0.0170789	1.20985		TRUE
Prss33	2	Prss33.1080	26	NA	2.25086	1.20985		TRUE
Prss33	2	Prss33.1079	26	NA	1.4108	1.20985		TRUE
Prss33	2	Prss33.1335	26	NA	1.57833	1.20985		TRUE
Prss33	2	Prss33.1086	26	NA	-0.817774	1.20985		FALSE
Prss43	2	Prss43.708	27	NA	2.15304	0.929109		TRUE
Prss43	2	Prss43.1972	27	NA	-0.465937	0.929109		TRUE
Prss43	2	Prss43.189	27	YES	2.74234	0.929109		TRUE
Prss43	2	Prss43.158	27	NA	1.24114	0.929109		TRUE
Prss43	2	Prss43.1361	27	NA	0.0773505	0.929109		TRUE
Prss43	2	Prss43.55	27	NA	0.524035	0.929109		TRUE
Prss43	2	Prss43.136	27	NA	0.231794	0.929109		FALSE
Prss50	2	Prss50.654	27	NA	3.41919	0.796705		TRUE
Prss50	2	Prss50.1093	27	NA	1.73247	0.796705		TRUE
Prss50	2	Prss50.1428	27	NA	1.96077	0.796705		TRUE
Prss50	2	Prss50.797	27	NA	2.88663	0.796705		TRUE
Prss50	2	Prss50.735	27	NA	1.94707	0.796705		TRUE
Prss50	2	Prss50.827	27	YES	-2.87797	0.796705		TRUE
Prss50	2	Prss50.729	27	YES	-3.49123	0.796705		TRUE
Prss50	2	Prss50.654	27	NA	3.41919	0.796705		TRUE
Prss50	2	Prss50.1093	27	NA	1.73247	0.796705		TRUE
Prss50	2	Prss50.1428	27	NA	1.96077	0.796705		TRUE
Prss50	2	Prss50.797	27	NA	2.88663	0.796705		TRUE
Prss50	2	Prss50.735	27	NA	1.94707	0.796705		TRUE
Prss50	2	Prss50.827	27	YES	-2.87797	0.796705		TRUE
Prss50	2	Prss50.729	27	YES	-3.49123	0.796705		FALSE
Prss57	2	Prss57.2658	27	NA	0.290891	1.24092		TRUE
Prss57	2	Prss57.2770	27	NA	0.403831	1.24092		TRUE
Prss57	2	Prss57.2762	27	NA	0.112047	1.24092		TRUE
Prss57	2	Prss57.2655	27	NA	2.31323	1.24092		TRUE
Prss57	2	Prss57.2082	27	NA	1.22585	1.24092		TRUE
Prss57	2	Prss57.1145	27	NA	3.28509	1.24092		TRUE
Prss57	2	Prss57.2758	27	NA	1.05552	1.24092		FALSE
Prss8	2	Prss8.1724	27	NA	2.65419	1.43095		TRUE
Prss8	2	Prss8.1814	27	NA	-0.111426	1.43095		TRUE
Prss8	2	Prss8.1823	27	NA	1.63798	1.43095		TRUE
Prss8	2	Prss8.443	27	YES	NA	1.43095		TRUE
Prss8	2	Prss8.1756	27	NA	3.57807	1.43095		TRUE
Prss8	2	Prss8.1720	27	NA	-0.228043	1.43095		TRUE
Prss8	2	Prss8.721	27	NA	1.05491	1.43095		FALSE
Prtn3	2	Prtn3.744	27	NA	0.84007	0.815175		TRUE
Prtn3	2	Prtn3.780	27	NA	-1.20326	0.815175		TRUE
Prtn3	2	Prtn3.241	27	NA	1.35242	0.815175		TRUE
Prtn3	2	Prtn3.354	27	NA	-0.238809	0.815175		TRUE
Prtn3	2	Prtn3.376	27	NA	2.43341	0.815175		TRUE
Prtn3	2	Prtn3.970	27	NA	-0.784013	0.815175		TRUE
Prtn3	2	Prtn3.745	27	NA	3.30642	0.815175		FALSE
Psen1	2	Psen1.2764V	27	NA	1.6963	1.33451		TRUE
Psen1	2	Psen1.2576V	27	NA	0.547178	1.33451		TRUE
Psen1	2	Psen1.719	27	NA	2.41015	1.33451		TRUE
Psen1	2	Psen1.2288V	27	NA	1.05023	1.33451		TRUE
Psen1	2	Psen1.39V	27	NA	2.69284	1.33451		TRUE
Psen1	2	Psen1.1061	27	NA	0.285085	1.33451		TRUE
Psen1	2	Psen1.2650V	27	NA	0.659808	1.33451		FALSE
Psen2	2	Psen2.1636	27	NA	-0.104669	1.14261		TRUE
Psen2	2	Psen2.589	27	NA	0.976942	1.14261		TRUE
Psen2	2	Psen2.1082	27	YES	2.57119	1.14261		TRUE
Psen2	2	Psen2.1106	27	YES	0.354578	1.14261		TRUE
Psen2	2	Psen2.1538	27	NA	0.657998	1.14261		TRUE
Psen2	2	Psen2.1519	27	NA	2.4864	1.14261		TRUE
Psen2	2	Psen2.1908	27	NA	1.05581	1.14261		FALSE
Psma1	4	Psma1.951	27	NA	-4.20602	-6.3695		TRUE
Psma1	4	Psma1.1102	27	NA	-3.97049	-6.3695		TRUE
Psma1	4	Psma1.397	27	NA	-1.71447	-6.3695		TRUE
Psma1	4	Psma1.1147	27	NA	-5.18713	-6.3695		TRUE
Psma1	4	Psma1.356	27	YES	-16.7694	-6.3695		TRUE
Psma1	4	Psma1.1017	27	YES	NA	-6.3695		FALSE
Psma2	2	Psma2.632	27	NA	-2.43204	-1.92096		TRUE
Psma2	2	Psma2.886	27	NA	3.22588	-1.92096		TRUE
Psma2	2	Psma2.302	27	NA	-1.62886	-1.92096		TRUE
Psma2	2	Psma2.913	27	NA	0.829868	-1.92096		TRUE
Psma2	2	Psma2.273	27	NA	-10.5687	-1.92096		TRUE
Psma2	2	Psma2.887	27	NA	-0.951878	-1.92096		FALSE
Psma3	2	Psma3.873	27	NA	-5.32891	-3.05132		TRUE
Psma3	2	Psma3.729	27	NA	-11.5396	-3.05132		TRUE
Psma3	2	Psma3.1017	27	NA	0.217535	-3.05132		TRUE
Psma3	2	Psma3.878	27	NA	-1.97088	-3.05132		TRUE
Psma3	2	Psma3.636	27	NA	-0.846968	-3.05132		TRUE
Psma3	2	Psma3.1316	27	NA	1.1609	-3.05132		FALSE
Psma4	2	Psma4.644	27	NA	-5.99861	-2.50156		TRUE
Psma4	2	Psma4.310	27	NA	-1.26927	-2.50156		TRUE
Psma4	2	Psma4.387	27	NA	0.701573	-2.50156		TRUE
Psma4	2	Psma4.380	27	NA	-9.89687	-2.50156		TRUE
Psma4	2	Psma4.1131	27	NA	0.161198	-2.50156		TRUE
Psma4	2	Psma4.732	27	NA	-0.104247	-2.50156		TRUE
Psma4	2	Psma4.921	27	NA	-1.1047	-2.50156		FALSE
Psma5	5	Psma5.131	27	NA	1.18118	-5.49018		TRUE
Psma5	5	Psma5.1165	27	NA	-11.1371	-5.49018		TRUE
Psma5	5	Psma5.889	27	NA	-3.86488	-5.49018		TRUE
Psma5	5	Psma5.895	27	NA	-6.36201	-5.49018		TRUE
Psma5	5	Psma5.399	27	NA	-7.21645	-5.49018		TRUE
Psma5	5	Psma5.1141	27	NA	-5.54182	-5.49018		FALSE
Psma6	3	Psma6.332	27	YES	NA	-4.74497		TRUE
Psma6	3	Psma6.720	27	YES	NA	-4.74497		TRUE
Psma6	3	Psma6.542	27	NA	-1.01055	-4.74497		TRUE
Psma6	3	Psma6.541	27	NA	-7.55083	-4.74497		TRUE
Psma6	3	Psma6.200	27	NA	-1.13707	-4.74497		TRUE
Psma6	3	Psma6.791	27	NA	-4.71724	-4.74497		TRUE
Psma6	3	Psma6.494	27	NA	-9.30917	-4.74497		FALSE
Psma7	7	Psma7.722	27	NA	-4.97228	-6.77748		TRUE
Psma7	7	Psma7.759	27	NA	-11.3256	-6.77748		TRUE
Psma7	7	Psma7.760	27	NA	-5.4416	-6.77748		TRUE
Psma7	7	Psma7.213	27	NA	-4.76427	-6.77748		TRUE
Psma7	7	Psma7.883	27	YES	-4.96196	-6.77748		TRUE
Psma7	7	Psma7.219	27	NA	-8.53326	-6.77748		TRUE
Psma7	7	Psma7.723	27	NA	-7.44341	-6.77748		FALSE
Psmb1	5	Psmb1.183	27	YES	-9.17601	-4.59276		TRUE
Psmb1	5	Psmb1.182	27	NA	-8.17193	-4.59276		TRUE
Psmb1	5	Psmb1.1006	27	NA	0.484868	-4.59276		TRUE
Psmb1	5	Psmb1.995	27	NA	1.33885	-4.59276		TRUE
Psmb1	5	Psmb1.763	27	NA	-9.08348	-4.59276		TRUE
Psmb1	5	Psmb1.301	27	NA	-4.99055	-4.59276		TRUE
Psmb1	5	Psmb1.761	27	NA	-2.5511	-4.59276		FALSE
Psmb2	6	Psmb2.817	27	NA	-6.89926	-6.06084		TRUE
Psmb2	6	Psmb2.190	27	NA	-5.02453	-6.06084		TRUE
Psmb2	6	Psmb2.213	27	NA	-1.24843	-6.06084		TRUE
Psmb2	6	Psmb2.818	27	NA	-6.5465	-6.06084		TRUE
Psmb2	6	Psmb2.282	27	NA	-9.44772	-6.06084		TRUE
Psmb2	6	Psmb2.283	27	NA	-3.33672	-6.06084		TRUE
Psmb2	6	Psmb2.226	27	NA	-9.92273	-6.06084		FALSE
Psmb3	4	Psmb3.87	27	NA	-2.66914	-3.58019		TRUE
Psmb3	4	Psmb3.727	27	NA	-1.64269	-3.58019		TRUE
Psmb3	4	Psmb3.78	27	NA	-6.04817	-3.58019		TRUE
Psmb3	4	Psmb3.649	27	NA	-2.77403	-3.58019		TRUE
Psmb3	4	Psmb3.196	27	NA	-8.26933	-3.58019		TRUE
Psmb3	4	Psmb3.197	27	NA	-0.0778031	-3.58019		FALSE
Psmb4	4	Psmb4.912	27	NA	-6.16679	-3.0858		TRUE
Psmb4	4	Psmb4.358	27	NA	-5.04784	-3.0858		TRUE
Psmb4	4	Psmb4.295	27	NA	-3.95701	-3.0858		TRUE
Psmb4	4	Psmb4.911	27	YES	-6.65858	-3.0858		TRUE
Psmb4	4	Psmb4.842	27	NA	1.75346	-3.0858		TRUE
Psmb4	4	Psmb4.417	27	NA	-0.425698	-3.0858		TRUE
Psmb4	4	Psmb4.359	27	NA	-1.09816	-3.0858		FALSE
Psmb5	5	Psmb5.842	27	NA	2.49691	-3.19191		TRUE
Psmb5	5	Psmb5.839	27	NA	-5.55005	-3.19191		TRUE
Psmb5	5	Psmb5.273	27	NA	-5.64205	-3.19191		TRUE
Psmb5	5	Psmb5.270	27	NA	-8.00432	-3.19191		TRUE
Psmb5	5	Psmb5.766	27	NA	-3.63256	-3.19191		TRUE
Psmb5	5	Psmb5.360	27	NA	1.02803	-3.19191		TRUE
Psmb5	5	Psmb5.414	27	NA	-3.03935	-3.19191		FALSE
Psmb6	2	Psmb6.761	27	YES	-10.5839	-0.480479		TRUE
Psmb6	2	Psmb6.907V	27	NA	-0.765977	-0.480479		TRUE
Psmb6	2	Psmb6.994V	27	YES	2.80074	-0.480479		TRUE
Psmb6	2	Psmb6.765	27	YES	NA	-0.480479		TRUE
Psmb6	2	Psmb6.775	27	NA	1.75368	-0.480479		TRUE
Psmb6	2	Psmb6.908V	27	NA	3.65098	-0.480479		TRUE
Psmb6	2	Psmb6.839V	27	YES	0.261599	-0.480479		FALSE
Psmb7	6	Psmb7.217	27	NA	-2.63919	-7.62001		TRUE
Psmb7	6	Psmb7.667	27	NA	-1.45292	-7.62001		TRUE
Psmb7	6	Psmb7.218	27	NA	-8.52225	-7.62001		TRUE
Psmb7	6	Psmb7.656	27	NA	-9.33457	-7.62001		TRUE
Psmb7	6	Psmb7.379	27	NA	-8.86519	-7.62001		TRUE
Psmb7	6	Psmb7.533	27	NA	-9.52894	-7.62001		TRUE
Psmb7	6	Psmb7.532	27	YES	-12.997	-7.62001		FALSE
Psmc5	4	Psmc5.87	27	NA	-3.15229	-2.6741		TRUE
Psmc5	4	Psmc5.129	27	NA	-5.79161	-2.6741		TRUE
Psmc5	4	Psmc5.510	27	NA	2.3398	-2.6741		TRUE
Psmc5	4	Psmc5.501	27	NA	-7.31585	-2.6741		TRUE
Psmc5	4	Psmc5.505	27	NA	1.30701	-2.6741		TRUE
Psmc5	4	Psmc5.655	27	NA	-3.43166	-2.6741		FALSE
Psmd13*	2	Psmd13.1365	27	NA	-2.07869	0.113998		TRUE
Psmd13*	2	Psmd13.979	27	NA	-1.0391	0.113998		TRUE
Psmd13*	2	Psmd13.1750	27	NA	2.5675	0.113998		TRUE
Psmd13*	2	Psmd13.1014	27	NA	-3.06096	0.113998		TRUE
Psmd13*	2	Psmd13.666	27	NA	1.16889	0.113998		TRUE
Psmd13*	2	Psmd13.976	27	NA	-1.41219	0.113998		TRUE
Psmd13*	2	Psmd13.755	27	NA	4.65253	0.113998		FALSE
Psmd14	5	Psmd14.1460	27	NA	-0.483881	-4.17509		TRUE
Psmd14	5	Psmd14.1398	27	NA	-4.68561	-4.17509		TRUE
Psmd14	5	Psmd14.820	27	NA	0.872255	-4.17509		TRUE
Psmd14	5	Psmd14.746	27	NA	-7.23629	-4.17509		TRUE
Psmd14	5	Psmd14.1457	27	NA	-4.98106	-4.17509		TRUE
Psmd14	5	Psmd14.829	27	NA	-9.04725	-4.17509		TRUE
Psmd14	5	Psmd14.1456	27	NA	-3.66382	-4.17509		FALSE
Rbp3	2	Rbp3.5241	27	NA	0.570755	1.39629		TRUE
Rbp3	2	Rbp3.326	27	NA	1.80103	1.39629		TRUE
Rbp3	2	Rbp3.2047	27	NA	0.577333	1.39629		TRUE
Rbp3	2	Rbp3.5112	27	NA	1.1036	1.39629		TRUE
Rbp3	2	Rbp3.4144	27	NA	0.409827	1.39629		TRUE
Rbp3	2	Rbp3.1669	27	NA	3.06536	1.39629		TRUE
Rbp3	2	Rbp3.2048	27	NA	2.2461	1.39629		FALSE
Tfrc	2	Tfrc.1557	28	YES	NA	-3.09303		TRUE
Tfrc	2	Tfrc.1612	28	YES	NA	-3.09303		TRUE
Tfrc	2	Tfrc.3631	29	NA	-9.88748	-3.09303		TRUE
Tfrc	2	Tfrc.2097	29	YES	1.15985	-3.09303		TRUE
Tfrc	2	Tfrc.3235	29	NA	-1.90772	-3.09303		TRUE
Tfrc	2	Tfrc.3262	29	NA	-3.42312	-3.09303		TRUE
Tfrc	2	Tfrc.4162	29	NA	-1.40669	-3.09303		FALSE
Thop1	2	Thop1.704	29	NA	-2.01711	-0.0321553		TRUE
Thop1	2	Thop1.2456	29	NA	0.879659	-0.0321553		TRUE
Thop1	2	Thop1.878	29	NA	-2.86278	-0.0321553		TRUE
Thop1	2	Thop1.1453	29	YES	-1.44606	-0.0321553		TRUE
Thop1	2	Thop1.2561	29	NA	-2.15488	-0.0321553		TRUE
Thop1	2	Thop1.552	29	NA	1.55189	-0.0321553		TRUE
Thop1	2	Thop1.1454	29	YES	5.82419	-0.0321553		FALSE
Tll2	3	Tll2.2294	29	YES	4.60006	6.34389		TRUE
Tll2	3	Tll2.725	29	NA	1.95108	6.34389		TRUE
Tll2	3	Tll2.3083	29	YES	26.3794	6.34389		TRUE
Tll2	3	Tll2.1674	29	NA	1.82319	6.34389		TRUE
Tll2	3	Tll2.939	29	NA	1.02535	6.34389		TRUE
Tll2	3	Tll2.905	29	NA	2.28427	6.34389		FALSE
Tmprss11e	2	Tmprss11e.522	29	NA	2.34599	1.06822		TRUE
Tmprss11e	2	Tmprss11e.3282	29	NA	4.2242	1.06822		TRUE
Tmprss11e	2	Tmprss11e.1373	29	YES	1.2876	1.06822		TRUE
Tmprss11e	2	Tmprss11e.2913	29	NA	-1.03777	1.06822		TRUE
Tmprss11e	2	Tmprss11e.1703	29	NA	0.440634	1.06822		TRUE
Tmprss11e	2	Tmprss11e.2523	29	NA	0.372951	1.06822		TRUE
Tmprss11e	2	Tmprss11e.2058	29	NA	-0.156091	1.06822		FALSE
Tmprss11f	2	Tmprss11f.2289	29	NA	1.06959	0.65184		TRUE
Tmprss11f	2	Tmprss11f.991	29	YES	4.52902	0.65184		TRUE
Tmprss11f	2	Tmprss11f.3539	29	NA	0.0324702	0.65184		TRUE
Tmprss11f	2	Tmprss11f.208	29	NA	3.50705	0.65184		TRUE
Tmprss11f	2	Tmprss11f.589	29	NA	-3.68972	0.65184		TRUE
Tmprss11f	2	Tmprss11f.3855V	29	NA	1.70843	0.65184		TRUE
Tmprss11f	2	Tmprss11f.976	29	NA	-2.59395	0.65184		TRUE
Tmprss11f	2	Tmprss11f.2289	29	NA	1.06959	0.65184		TRUE
Tmprss11f	2	Tmprss11f.991	29	YES	4.52902	0.65184		TRUE
Tmprss11f	2	Tmprss11f.3539	29	NA	0.0324702	0.65184		TRUE
Tmprss11f	2	Tmprss11f.208	29	NA	3.50705	0.65184		TRUE
Tmprss11f	2	Tmprss11f.589	29	NA	-3.68972	0.65184		TRUE
Tmprss11f	2	Tmprss11f.3855V	29	NA	1.70843	0.65184		TRUE
Tmprss11f	2	Tmprss11f.976	29	NA	-2.59395	0.65184		FALSE
Tmprss15	4	Tmprss15.1137	29	NA	1.78577	2.09041		TRUE
Tmprss15	4	Tmprss15.7	29	NA	2.51174	2.09041		TRUE
Tmprss15	4	Tmprss15.470	29	NA	0.933131	2.09041		TRUE
Tmprss15	4	Tmprss15.4002	29	NA	3.12115	2.09041		TRUE
Tmprss15	4	Tmprss15.2242	29	YES	3.51344	2.09041		TRUE
Tmprss15	4	Tmprss15.2581	29	NA	-0.506766	2.09041		TRUE
Tmprss15	4	Tmprss15.2792	29	NA	3.2744	2.09041		FALSE
Tmprss3	2	Tmprss3.2550	29	NA	2.16237	1.08959		TRUE
Tmprss3	2	Tmprss3.2385	29	NA	1.20806	1.08959		TRUE
Tmprss3	2	Tmprss3.2066	29	NA	0.762087	1.08959		TRUE
Tmprss3	2	Tmprss3.2551	29	NA	-0.89916	1.08959		TRUE
Tmprss3	2	Tmprss3.2479	29	YES	2.90473	1.08959		TRUE
Tmprss3	2	Tmprss3.2662	29	NA	0.399473	1.08959		FALSE
Tmprss5	2	Tmprss5.1185	29	YES	0.259372	0.0280782		TRUE
Tmprss5	2	Tmprss5.2858	29	NA	3.37913	0.0280782		TRUE
Tmprss5	2	Tmprss5.1524	29	NA	-2.12273	0.0280782		TRUE
Tmprss5	2	Tmprss5.2662	29	NA	-2.30966	0.0280782		TRUE
Tmprss5	2	Tmprss5.1441	29	YES	1.40868	0.0280782		TRUE
Tmprss5	2	Tmprss5.2855	29	NA	-0.446324	0.0280782		FALSE
Tnip1*	3	Tnip1.1595	29	NA	1.33484	2.0553		TRUE
Tnip1*	3	Tnip1.1177	29	NA	-1.00789	2.0553		TRUE
Tnip1*	3	Tnip1.2704	29	NA	3.76525	2.0553		TRUE
Tnip1*	3	Tnip1.2740	29	NA	3.97625	2.0553		TRUE
Tnip1*	3	Tnip1.1564	29	NA	0.858934	2.0553		TRUE
Tnip1*	3	Tnip1.1771	29	NA	3.40439	2.0553		FALSE
Tpbpb	2	Tpbpb.387	29	NA	-0.53549	0.602002		TRUE
Tpbpb	2	Tpbpb.372	29	YES	NA	0.602002		TRUE
Tpbpb	2	Tpbpb.487	29	NA	3.98918	0.602002		TRUE
Tpbpb	2	Tpbpb.308	29	NA	0.25563	0.602002		TRUE
Tpbpb	2	Tpbpb.668	29	NA	-3.8839	0.602002		TRUE
Tpbpb	2	Tpbpb.269	29	NA	2.22422	0.602002		TRUE
Tpbpb	2	Tpbpb.671	29	NA	1.56236	0.602002		FALSE
Tpp2	2	Tpp2.320	29	NA	-1.55667	1.6664		TRUE
Tpp2	2	Tpp2.3678	29	NA	1.19385	1.6664		TRUE
Tpp2	2	Tpp2.597	29	NA	1.61733	1.6664		TRUE
Tpp2	2	Tpp2.616	29	NA	2.08848	1.6664		TRUE
Tpp2	2	Tpp2.249	29	NA	4.36851	1.6664		TRUE
Tpp2	2	Tpp2.1019	29	NA	3.04845	1.6664		TRUE
Tpp2	2	Tpp2.1530	29	NA	0.904815	1.6664		FALSE
Tpsab1	2	Tpsab1.1062	29	NA	-3.50909	-0.108002		TRUE
Tpsab1	2	Tpsab1.540	29	NA	3.25637	-0.108002		TRUE
Tpsab1	2	Tpsab1.543	29	NA	-0.400587	-0.108002		TRUE
Tpsab1	2	Tpsab1.37	29	YES	NA	-0.108002		TRUE
Tpsab1	2	Tpsab1.1123	29	NA	1.14955	-0.108002		TRUE
Tpsab1	2	Tpsab1.147	29	NA	1.34119	-0.108002		TRUE
Tpsab1	2	Tpsab1.682	29	NA	-2.48545	-0.108002		FALSE
Tysnd1	4	Tysnd1.2121	29	YES	-16.3398	-4.39013		TRUE
Tysnd1	4	Tysnd1.2090	29	NA	0.8582	-4.39013		TRUE
Tysnd1	4	Tysnd1.1748	29	NA	1.22853	-4.39013		TRUE
Tysnd1	4	Tysnd1.1556	29	NA	-5.49531	-4.39013		TRUE
Tysnd1	4	Tysnd1.2215	29	YES	NA	-4.39013		TRUE
Tysnd1	4	Tysnd1.1588	29	NA	-3.35083	-4.39013		TRUE
Tysnd1	4	Tysnd1.2082	29	YES	-3.2416	-4.39013		FALSE
Uchl1	2	Uchl1.530	29	NA	-1.2403	1.29503		TRUE
Uchl1	2	Uchl1.578	29	NA	2.15077	1.29503		TRUE
Uchl1	2	Uchl1.658	29	NA	-0.159856	1.29503		TRUE
Uchl1	2	Uchl1.1129	29	NA	1.08017	1.29503		TRUE
Uchl1	2	Uchl1.647	29	NA	5.37175	1.29503		TRUE
Uchl1	2	Uchl1.1126	29	NA	1.64584	1.29503		TRUE
Uchl1	2	Uchl1.1107	29	NA	0.216849	1.29503		FALSE
Uchl3	2	Uchl3.743	29	NA	1.38513	1.6186		TRUE
Uchl3	2	Uchl3.335	29	NA	1.85501	1.6186		TRUE
Uchl3	2	Uchl3.297	29	NA	-0.481308	1.6186		TRUE
Uchl3	2	Uchl3.295	29	NA	3.18731	1.6186		TRUE
Uchl3	2	Uchl3.745	29	NA	2.92036	1.6186		TRUE
Uchl3	2	Uchl3.744	29	NA	0.845077	1.6186		FALSE
Usp24	2	Usp24.5192V	30	NA	-0.290644	-0.687917		TRUE
Usp24	2	Usp24.2471	30	NA	1.14423	-0.687917		TRUE
Usp24	2	Usp24.1697V	30	NA	-2.97825	-0.687917		TRUE
Usp24	2	Usp24.4618V	30	NA	0.211355	-0.687917		TRUE
Usp24	2	Usp24.6519V	30	NA	-1.36684	-0.687917		TRUE
Usp24	2	Usp24.6655V	30	NA	1.11937	-0.687917		TRUE
Usp24	2	Usp24.8705V	31	NA	-2.65465	-0.687917		FALSE
Usp27x	2	Usp27x.1829	31	YES	-0.573672	-1.38941		TRUE
Usp27x	2	Usp27x.3123	31	NA	-1.68718	-1.38941		TRUE
Usp27x	2	Usp27x.2418	31	NA	-0.974506	-1.38941		TRUE
Usp27x	2	Usp27x.896	31	YES	-2.14112	-1.38941		TRUE
Usp27x	2	Usp27x.3143	31	NA	0.228847	-1.38941		TRUE
Usp27x	2	Usp27x.1586	31	NA	-3.5994	-1.38941		TRUE
Usp27x	2	Usp27x.2841	31	YES	-0.978821	-1.38941		FALSE
Usp30*	3	Usp30.2760	31	NA	0.146843	3.09048		TRUE
Usp30*	3	Usp30.2741	31	NA	12.1176	3.09048		TRUE
Usp30*	3	Usp30.2766	31	NA	1.79768	3.09048		TRUE
Usp30*	3	Usp30.1290	31	YES	-0.022259	3.09048		TRUE
Usp30*	3	Usp30.844	31	NA	3.61004	3.09048		TRUE
Usp30*	3	Usp30.2563	31	YES	1.50422	3.09048		TRUE
Usp30*	3	Usp30.180	31	NA	2.47922	3.09048		FALSE
Usp32	2	Usp32.2517	31	NA	0.462144	-1.77848		TRUE
Usp32	2	Usp32.794	31	NA	-0.224775	-1.77848		TRUE
Usp32	2	Usp32.799	31	NA	-0.105075	-1.77848		TRUE
Usp32	2	Usp32.6814	31	NA	-6.59708	-1.77848		TRUE
Usp32	2	Usp32.5169	31	NA	-1.22884	-1.77848		TRUE
Usp32	2	Usp32.4390	31	NA	-3.00181	-1.77848		TRUE
Usp32	2	Usp32.6953	31	NA	-1.7539	-1.77848		FALSE
Usp33*	2	Usp33.3986	31	NA	1.38362	-0.556117		TRUE
Usp33*	2	Usp33.745	31	NA	0.812634	-0.556117		TRUE
Usp33*	2	Usp33.3361	31	NA	0.213723	-0.556117		TRUE
Usp33*	2	Usp33.3078	31	YES	-0.531411	-0.556117		TRUE
Usp33*	2	Usp33.2698	31	NA	-3.63025	-0.556117		TRUE
Usp33*	2	Usp33.3718	31	NA	-2.97672	-0.556117		TRUE
Usp33*	2	Usp33.1094	31	NA	0.835576	-0.556117		FALSE
Usp38	2	Usp38.1907	31	NA	-0.537824	-0.332681		TRUE
Usp38	2	Usp38.1362	31	NA	-5.19542	-0.332681		TRUE
Usp38	2	Usp38.3661	31	NA	-1.32853	-0.332681		TRUE
Usp38	2	Usp38.2786	31	NA	3.21129	-0.332681		TRUE
Usp38	2	Usp38.1063	31	NA	-2.82262	-0.332681		TRUE
Usp38	2	Usp38.4511	31	NA	1.16623	-0.332681		TRUE
Usp38	2	Usp38.1359	31	NA	3.17811	-0.332681		TRUE
Usp38	2	Usp38.1907	31	NA	-0.537824	-0.332681		TRUE
Usp38	2	Usp38.1362	31	NA	-5.19542	-0.332681		TRUE
Usp38	2	Usp38.3661	31	NA	-1.32853	-0.332681		TRUE
Usp38	2	Usp38.2786	31	NA	3.21129	-0.332681		TRUE
Usp38	2	Usp38.1063	31	NA	-2.82262	-0.332681		TRUE
Usp38	2	Usp38.4511	31	NA	1.16623	-0.332681		TRUE
Usp38	2	Usp38.1359	31	NA	3.17811	-0.332681		FALSE
Usp40	2	Usp40.3274	31	NA	-3.11315	-1.94904		TRUE
Usp40	2	Usp40.2484	31	NA	0.20318	-1.94904		TRUE
Usp40	2	Usp40.192	31	YES	-1.09677	-1.94904		TRUE
Usp40	2	Usp40.1168	31	NA	-0.809249	-1.94904		TRUE
Usp40	2	Usp40.2478	31	NA	-2.07663	-1.94904		TRUE
Usp40	2	Usp40.2029	31	NA	1.94047	-1.94904		TRUE
Usp40	2	Usp40.1735	31	NA	-8.69117	-1.94904		FALSE
Usp44	2	Usp44.766	31	NA	0.590581	-0.815021		TRUE
Usp44	2	Usp44.521	31	NA	0.459669	-0.815021		TRUE
Usp44	2	Usp44.27	31	YES	NA	-0.815021		TRUE
Usp44	2	Usp44.63	31	NA	0.108529	-0.815021		TRUE
Usp44	2	Usp44.534	31	NA	-4.13148	-0.815021		TRUE
Usp44	2	Usp44.856	31	NA	-3.44273	-0.815021		TRUE
Usp44	2	Usp44.452	31	YES	1.52531	-0.815021		FALSE
Usp47	2	Usp47.1837	31	NA	0.733909	-2.01233		TRUE
Usp47	2	Usp47.5419	31	NA	0.517526	-2.01233		TRUE
Usp47	2	Usp47.1182	31	NA	-7.53084	-2.01233		TRUE
Usp47	2	Usp47.2358	31	NA	-1.71316	-2.01233		TRUE
Usp47	2	Usp47.5114	31	NA	1.13787	-2.01233		TRUE
Usp47	2	Usp47.1507	31	NA	-0.679245	-2.01233		TRUE
Usp47	2	Usp47.3011	31	NA	-6.55236	-2.01233		FALSE
Usp5	2	Usp5.1801	31	YES	1.94918	0.124134		TRUE
Usp5	2	Usp5.2176	31	YES	-0.367876	0.124134		TRUE
Usp5	2	Usp5.1295	31	NA	4.82037	0.124134		TRUE
Usp5	2	Usp5.1471	31	NA	3.80103	0.124134		TRUE
Usp5	2	Usp5.1361	31	NA	-3.85777	0.124134		TRUE
Usp5	2	Usp5.418	31	NA	-5.09792	0.124134		TRUE
Usp5	2	Usp5.2566	31	NA	-0.37807	0.124134		FALSE
Usp7*	5	Usp7.2100	31	YES	NA	-7.00258		TRUE
Usp7*	5	Usp7.416	31	NA	-10.6547	-7.00258		TRUE
Usp7*	5	Usp7.464	31	YES	-4.39925	-7.00258		TRUE
Usp7*	5	Usp7.3944	31	YES	-3.77313	-7.00258		TRUE
Usp7*	5	Usp7.4410V	31	YES	NA	-7.00258		TRUE
Usp7*	5	Usp7.2642	31	YES	-8.53123	-7.00258		TRUE
Usp7*	5	Usp7.2994	31	NA	-7.6546	-7.00258		FALSE
Usp8	2	Usp8.166	31	NA	1.72757	-1.59924		TRUE
Usp8	2	Usp8.3592	31	NA	0.338343	-1.59924		TRUE
Usp8	2	Usp8.1838	31	NA	-4.1657	-1.59924		TRUE
Usp8	2	Usp8.3349	31	NA	-1.93073	-1.59924		TRUE
Usp8	2	Usp8.3346	31	NA	-6.38887	-1.59924		TRUE
Usp8	2	Usp8.457	31	NA	-0.302874	-1.59924		TRUE
Usp8	2	Usp8.4053	31	NA	-0.472413	-1.59924		FALSE
Uspl1	6	Uspl1.905	31	NA	4.12142	-5.56125		TRUE
Uspl1	6	Uspl1.1252	31	YES	-8.5944	-5.56125		TRUE
Uspl1	6	Uspl1.911	31	NA	-3.75906	-5.56125		TRUE
Uspl1	6	Uspl1.3552	31	NA	-13.0796	-5.56125		TRUE
Uspl1	6	Uspl1.739	31	NA	-6.26619	-5.56125		TRUE
Uspl1	6	Uspl1.3511	31	NA	-5.5803	-5.56125		TRUE
Uspl1	6	Uspl1.1666	31	NA	-5.77062	-5.56125		FALSE
Vcpip1	3	Vcpip1.2200	31	YES	-2.21191	-1.73398		TRUE
Vcpip1	3	Vcpip1.4291	31	YES	-1.04691	-1.73398		TRUE
Vcpip1	3	Vcpip1.4656	31	NA	0.0824333	-1.73398		TRUE
Vcpip1	3	Vcpip1.2063	31	YES	-2.26483	-1.73398		TRUE
Vcpip1	3	Vcpip1.1329	31	YES	-1.60053	-1.73398		TRUE
Vcpip1	3	Vcpip1.3595	31	YES	NA	-1.73398		TRUE
Vcpip1	3	Vcpip1.2878	31	NA	-3.36215	-1.73398		FALSE
Xpnpep1	2	Xpnpep1.1721	31	NA	-2.21875	-1.62572		TRUE
Xpnpep1	2	Xpnpep1.2160	31	NA	1.59674	-1.62572		TRUE
Xpnpep1	2	Xpnpep1.2433	31	YES	-7.80671	-1.62572		TRUE
Xpnpep1	2	Xpnpep1.3513	31	NA	-0.262538	-1.62572		TRUE
Xpnpep1	2	Xpnpep1.1720	31	NA	0.162276	-1.62572		TRUE
Xpnpep1	2	Xpnpep1.4017	31	YES	-1.57329	-1.62572		TRUE
Xpnpep1	2	Xpnpep1.3498	31	NA	-1.27778	-1.62572		FALSE
Xrcc6bp1	2	Xrcc6bp1.396	31	NA	-0.372391	0.152237		TRUE
Xrcc6bp1	2	Xrcc6bp1.342	31	YES	2.72968	0.152237		TRUE
Xrcc6bp1	2	Xrcc6bp1.263	31	NA	-0.47805	0.152237		TRUE
Xrcc6bp1	2	Xrcc6bp1.262	31	NA	-0.297633	0.152237		TRUE
Xrcc6bp1	2	Xrcc6bp1.567	31	NA	2.37529	0.152237		TRUE
Xrcc6bp1	2	Xrcc6bp1.250	31	NA	-0.316553	0.152237		TRUE
Xrcc6bp1	2	Xrcc6bp1.495	31	YES	-2.57469	0.152237		FALSE
Zranb1	4	Zranb1.855	31	NA	-2.21975	-1.76938		TRUE
Zranb1	4	Zranb1.681	31	NA	-2.27486	-1.76938		TRUE
Zranb1	4	Zranb1.1317	31	YES	-2.76195	-1.76938		TRUE
Zranb1	4	Zranb1.468	31	NA	-4.91738	-1.76938		TRUE
Zranb1	4	Zranb1.536	31	NA	-0.538012	-1.76938		TRUE
Zranb1	4	Zranb1.643	31	YES	2.09565	-1.76938		FALSE
Screen Hits								109	number of proteases
*: 16 chosen Hits

## Sheet: Table S3 Competitive growth
PyB6-TA
		Metap1			Sign.	Metap2			Sign.	Usp 7			Sign.
miR-E-1	DMSO Dox	-16.2	±	10.8	0.02	-17.5	±	7.5	0.009	-56.9	±	4.3	< 0.001			Depletion of fluorescent cells relative to DMSO/PI3K-inhibitor-only [%]
	BEZ EC10 Dox	-7.9	±	8.9	0.2	-12.8	±	7.3	0.01	-51.2	±	8.1	< 0.001		> -10
	BEZ EC20 Dox	-6.2	±	7.3	0.2	-10.7	±	6.7	0.03	-36.8	±	6.4	< 0.001		-10			Significance to DMSO/PI3K-inhibitor-only
	BKM EC10 Dox	-5.5	±	4.6	0.04	-13.5	±	7.3	0.02	-45.7	±	5.4	< 0.001		-20		p ≤ 0.05
	BKM EC20 Dox	-0.2	±	2.7	0.9	-9.4	±	2.9	0.003	-32.6	±	11.1	0.001		-30		p ≤ 0.01
miR-E-2	DMSO Dox	-41.9	±	5.9	< 0.001	-70.6	±	7.2	< 0.001	-70.2	±	6.1	< 0.001		-40		p ≤ 0.001
	BEZ EC10 Dox	-34.4	±	2.9	< 0.001	-57.7	±	10.9	< 0.001	-71.2	±	4.9	< 0.001		-50
	BEZ EC20 Dox	-27.0	±	4.9	< 0.001	-45.5	±	13.4	0.003	-65.0	±	6.4	< 0.001		< -60
	BKM EC10 Dox	-24.0	±	7.2	< 0.001	-43.3	±	11.2	0.002	-53.8	±	3.2	< 0.001
	BKM EC20 Dox	-16.4	±	3.1	< 0.001	-36.5	±	32.1	0.05	-52.6	±	9.4	< 0.001
Caco2-TA
		METAP1			Sign.	METAP2			Sign.	USP7			Sign.
miR-E	DMSO Dox	-3.3	±	3.4	0.017	-3.3	±	4.1	0.04	-19.9	±	20.1	0.02
	BEZ EC10 Dox	-7.8	±	2.8	0.005	-10.1	±	8.2	0.070	-13.0	±	4.5	0.004
	BEZ EC20 Dox	-9.1	±	3.3	0.005	-10.0	±	2.9	0.002	-11.3	±	4.1	0.006
	BEZ EC50 Dox	-4.4	±	3.8	0.079	-11.2	±	2.8	0.001	-13.0	±	3.9	0.003
	BKM EC10 Dox	-6.2	±	3.2	0.018	-3.1	±	4.0	0.193	-9.8	±	3.5	0.005
	BKM EC20 Dox	-5.3	±	2.2	0.009	-5.6	±	1.7	0.003	-8.2	±	2.8	0.004
	BKM EC50 Dox	-5.2	±	0.6	> 0.001	-5.2	±	5.1	0.109	-8.8	±	3.9	0.011
LoVo-TA
		METAP1			Sign.	METAP2			Sign.	USP7			Sign.
miR-E	DMSO Dox	-13.2	±	40.6	0.33	-14.0	±	39.0	0.26	-59.8	±	18.8	< 0.001
	BEZ EC10 Dox	-1.0	±	58.8	0.97	5.5	±	6.2	0.22	-61.7	±	20.0	0.004
	BEZ EC20 Dox	0.2	±	8.3	0.98	19.9	±	27.2	0.22	-47.0	±	17.8	0.002
	BEZ EC50 Dox	-58.1	±	23.5	0.003	-26.9	±	28.9	0.14	-76.5	±	4.8	< 0.001
	BKM EC10 Dox	-16.1	±	25.7	0.28	6.6	±	7.6	0.16	-57.3	±	7.5	< 0.001
	BKM EC20 Dox	28.2	±	26.7	0.06	6.6	±	10.3	0.27	-60.6	±	4.9	< 0.001
	BKM EC50 Dox	-30.6	±	27.2	0.05	-21.1	±	16.6	0.06	-41.1	±	22.4	0.02
HuH7-TA
		METAP1			Sign.	METAP2			Sign.	USP7			Sign.
miR-E	DMSO Dox	-27.38	±	13.4	< 0.001	-15.32	±	8.1	< 0.001	-43.67	±	43.5	0.02
	BEZ EC10 Dox	-12.32	±	13.5	0.14	-13.52	±	5.6	0.02	-45.52	±	44.2	0.12
	BEZ EC20 Dox	-13.05	±	1.3	< 0.001	-15.02	±	6.1	0.008	-19.56	±	24.2	0.18
	BEZ EC50 Dox	-13.05	±	5.4	0.008	-13.89	±	4.9	0.005	-7.18	±	9.8	0.22
	BKM EC10 Dox	-15.71	±	3.8	0.001	-11.79	±	1.5	< 0.001	-15.57	±	19.7	0.19
	BKM EC20 Dox	-14.20	±	5.4	0.006	-12.52	±	8.5	0.04	-16.21	±	12.6	0.06
	BKM EC50 Dox	6.92	±	29.2	0.7	6.00	±	16.9	0.5	-20.35	±	6.2	0.01
Hep-3B-TA
		METAP1			Sign.	METAP2			Sign.	USP7			Sign.
miR-E	DMSO Dox	-21.85	±	6.9	< 0.001	-25.27	±	5.4	< 0.001	-3.61	±	6.0	0.15
	BEZ EC10 Dox	-14.95	±	9.1	0.03	-12.37	±	4.2	0.01	6.99	±	3.6	0.02
	BEZ EC20 Dox	-7.47	±	8.1	0.14	-11.47	±	4.8	0.03	6.87	±	3.4	0.02
	BEZ EC50 Dox	0.24	±	4.1	0.91	5.41	±	2.5	0.01	13.74	±	1.6	< 0.001
	BKM EC10 Dox	-6.26	±	4.0	0.03	-5.66	±	6.6	0.16	4.66	±	2.7	0.06
	BKM EC20 Dox	-6.73	±	5.1	0.06	-1.42	±	6.5	0.68	4.97	±	3.1	0.03
	BKM EC50 Dox	2.82	±	5.5	0.36	-9.26	±	6.8	0.05	12.46	±	5.3	0.009

## Sheet: Table S4 Colony formation
PyB6-TA
		Metap1			Sign. 1	Sign. 2	Metap2			Sign. 1	Sign. 2	Usp 7			Sign. 1	Sign. 2	Renilla			Sign. 1	Sign. 2
miR-E-1	DMSO Dox	-20.39	±	34.9	0.02	nd	-31.55	±	12.4	< 0.001	nd	-52.70	±	9.7	< 0.001	nd	-5.87	±	12.9	0.06	nd		> -20	Depletion relative to DMSO-only [%]
	BEZ EC10	-30.04	±	12.8	< 0.001	nd	-35.11	±	5.2	0.10	nd	-30.51	±	8.6	< 0.001	nd	-34.2	±	14.5	0.4	nd		-20
	BEZ EC10 Dox	-68.03	±	18.1		< 0.001	-66.50	±	14.5		0.1	-74.98	±	9.3		< 0.001	-39.8	±	15.3		< 0.001		-30
	BEZ EC20	-60.62	±	17.7	0.2	nd	-45.68	±	17.1	0.18	nd	-48.01	±	28.6	0.07	nd	-37.35	±	16.3	0.3	nd		-40
	BEZ EC20 Dox	-73.16	±	15.6		< 0.001	-57.50	±	13.8		0.001	-73.10	±	15.6		0.01	-45.78	±	8.8		< 0.001		-50
	BKM EC10	-69.67	±	2.8	< 0.001	nd	-70.59	±	4.5	< 0.001	nd	-70.06	±	5.0	< 0.001	nd	-72.7	±	3.9	< 0.001	nd		-60
	BKM EC10 Dox	-87.99	±	3.7		< 0.001	-89.09	±	2.7		< 0.001	-91.57	±	1.5		< 0.001	-80.74	±	4.1		< 0.001		-70
	BKM EC20	-93.91	±	2.0	0.01	nd	-94.37	±	2.7	0.007	nd	-93.56	±	4.1	0.05	nd	-92.27	±	5.8	0.6	nd		-80
	BKM EC20 Dox	-97.02	±	0.5		< 0.001	-98.15	±	0.2		< 0.001	-97.31	±	1.5		< 0.001	-94.04	±	5.1		< 0.001		-90
miR-E-2	DMSO Dox	-31.29	±	17.2	< 0.001	nd	-39.86	±	19.0	< 0.001	nd	-59.02	±	5.1	< 0.001	nd							< -95
	BEZ EC10	-45.53	±	19.9	0.03	nd	-35.11	±	5.2	< 0.001	nd	-31.62	±	14.0	< 0.001	nd
	BEZ EC10 Dox	-68.03	±	18.1		< 0.001	-66.50	±	14.5		< 0.001	-73.62	±	9.0		0.01
	BEZ EC20	-61.27	±	15.8	0.09	nd	-41.87	±	17.7	0.002	nd	-47.76	±	25.3	0.05	nd								Significance
	BEZ EC20 Dox	-74.48	±	11.9		< 0.001	-69.08	±	12.1		< 0.001	-73.86	±	14.3		0.04							p ≤ 0.05		Sign.1: To DMSO/PI3K-inhibitor-only
	BKM EC10	-69.67	±	2.8	< 0.001	nd	-70.59	±	4.5	< 0.001	nd	-69.01	±	6.7	< 0.001	nd							p ≤ 0.01		Sign.2: To DMSO + Dox
	BKM EC10 Dox	-87.99	±	3.7		< 0.001	-89.09	±	2.7		< 0.001	-93.14	±	2.0		< 0.001							p ≤ 0.001
	BKM EC20	-94.76	±	1.7	< 0.001	nd	-92.91	±	2.5	0.002	nd	-93.23	±	3.6	0.02	nd
	BKM EC20 Dox	-97.81	±	1.0		< 0.001	-96.77	±	0.6		< 0.001	-97.85	±	1.0		< 0.001
MCF7-TA
		METAP1			Sign. 1	Sign. 2	METAP2			Sign. 1	Sign. 2	USP7			Sign. 1	Sign. 2	Renilla			Sign. 1	Sign. 2
miR-E	DMSO Dox	-80.16	±	7.8	< 0.001	nd	-85.73	±	3.8	< 0.001	nd	-86.66	±	5.6	< 0.001	nd	-2.12	±	16.2	0.7	nd
	BEZ EC10	-26.92	±	15.4	< 0.001	nd	-18.98	±	9.1	< 0.001	nd	-14.71	±	13.4	< 0.001	nd	17.36	±	20.3	0.9	nd
	BEZ EC10 Dox	-86.62	±	11.3		0.005	-89.39	±	4.9		0.2	-90.95	±	1.5		0.03	16.12	±	27		0.2
	BEZ EC20	-3.71	±	19.1	< 0.001	nd	-9.48	±	11.3	< 0.001	nd	-7.42	±	13.3	< 0.001	nd	3.69	±	12.2	0.07	nd
	BEZ EC20 Dox	-83.08	±	9.0		0.6	-88.04	±	11.4		0.7	-93.28	±	1.7		0.002	-11.97	±	10.4		0.2
	BKM EC10	-39.63	±	11.3	0.002	nd	-25.77	±	9.6	< 0.001	nd	-37.55	±	10.3	< 0.001	nd	-25.74	±	16.2	0.9	nd
	BKM EC10 Dox	-93.09	±	5.3		< 0.001	-93.19	±	2.3		< 0.001	-95.86	±	1.7		< 0.001	-28.45	±	41.3		0.2
	BKM EC20	-46.98	±	10.0	< 0.001	nd	-57.28	±	10.6	0.001	nd	-31.08	±	21.6	0.001	nd	-47.03	±	12.2	0.4	nd
	BKM EC20 Dox	-91.22	±	2.3		0.001	-95.77	±	2.6		< 0.001	-96.08	±	1.5		< 0.001	-55.92	±	15.6		< 0.001
MDAMB-TA
		METAP1			Sign. 1	Sign. 2	METAP2			Sign. 1	Sign. 2	USP7			Sign. 1	Sign. 2	Renilla			Sign. 1	Sign. 2
miR-E	DMSO Dox	-75.21	±	9.3	< 0.001	nd	-94.19	±	2.8	< 0.001	nd	-86.14	±	5.7	< 0.001	nd	-8.711	±	6.6	0.003	nd
	BEZ EC10	-3.79	±	13.3	< 0.001	nd	-0.35	±	32.2	< 0.001	nd	-9.44	±	15.9	< 0.001	nd	1.5	±	20.6	0.3	nd
	BEZ EC10 Dox	-82.3	±	7.7		0.3	-91.6	±	4.5		0.8	-87.82	±	5.8		0.6	-11.39	±	8.3		0.6
	BEZ EC20	-10.16	±	5.5	< 0.001	nd	-9.93	±	11.4	< 0.001	nd	-6.96	±	13.4	< 0.001	nd	-0.84	±	12.6	0.3	nd
	BEZ EC20 Dox	-80.20	±	9.4		0.5	-95.45	±	2.6		0.4	-87.57	±	5.9		0.7	-10	±	7.9		0.8
	BKM EC10	-54.76	±	14.0	< 0.001	nd	-41.65	±	16.1	< 0.001	nd	-39.43	±	16.4	< 0.001	nd	-40.27	±	15.6	0.2	nd
	BKM EC10 Dox	-94.45	±	2.0		< 0.001	-95.06	±	2.8		< 0.001	-96.13	±	2.0		< 0.001	-53.17	±	16.4		0.001
	BKM EC20	-65.34	±	5.9	< 0.001	nd	-63.48	±	12.1	0.001	nd	-63.55	±	1.8	< 0.001	nd	-59.91	±	12.6	0.3	nd
	BKM EC20 Dox	-97.14	±	1.4		< 0.001	-99.12	±	0.4		0.03	-98.29	±	0.3		< 0.001	-68.82	±	7.9		< 0.001
Caco2-TA
		METAP1			Sign. 1	Sign. 2	METAP2			Sign. 1	Sign. 2	USP7			Sign. 1	Sign. 2	Renilla			Sign. 1	Sign. 2
miR-E-1	DMSO Dox	-42.42	±	14.0	< 0.001	nd	-69.08	±	9.6	< 0.001	nd	-62.21	±	16.0	< 0.001	nd	-7.20	±	10.1	0.07	nd
	BEZ EC10	11.59	±	10.4	0.006	nd	18.22	±	23.8	0.008	nd	-1.19	±	8.2	< 0.001	nd	19.36	±	10.6	0.01	nd
	BEZ EC10 Dox	-36.36	±	17.0		0.55	-39.55	±	3.1		< 0.001	-49.22	±	14.7		0.14	-5.09	±	9.8		0.73
	BEZ EC20	11.12	±	12.1	0.002	nd	35.58	±	25.6	0.002	nd	5.56	±	10.3	< 0.001	nd	18.49	±	11.6	0.33	nd
	BEZ EC20 Dox	-35.34	±	19.8		0.54	-55.16	±	10.3		0.03	-47.29	±	13.0		0.07	11.45	±	6.7		0.003
	BKM EC10	-5.10	±	9.5	< 0.001	nd	-20.57	±	15.5	< 0.001	nd	-14.20	±	11.2	< 0.001	nd	-35.62	±	7.6	0.92	nd
	BKM EC10 Dox	-55.24	±	7.9		0.05	-79.68	±	6.5		0.02	-64.87	±	4.2		0.61	-36.16	±	8.1		< 0.001
	BKM EC20	-19.62	±	6.6	< 0.001	nd	-35.70	±	11.4	< 0.001	nd	-30.65	±	7.2	< 0.001	nd	-63.78	±	5.4	0.31	nd
	BKM EC20 Dox	-59.84	±	9.0		0.02	-87.62	±	3.1		< 0.001	-78.98	±	4.3		0.006	-68.43	±	8.0		< 0.001
LoVo-TA
		METAP1			Sign. 1	Sign. 2	METAP2			Sign. 1	Sign. 2	USP7			Sign. 1	Sign. 2	Renilla			Sign. 1	Sign. 2
miR-E	DMSO Dox	-63.01	±	4.6	< 0.001	nd	-72.84	±	7.3	< 0.001	nd	-69.75	±	12.7	< 0.001	nd	-1.58	±	14.3	0.78	nd
	BEZ EC10	-5.84	±	17.64	0.22	nd	2.43	±	13.8	< 0.001	nd	4.72	±	11.6	< 0.001	nd	17.20	±	3.4	0.18	nd
	BEZ EC10 Dox	-41.43	±	13.2		0.04	-65.41	±	12.8		0.38	-64.35	±	7.9		0.4	3.86	±	9.6		0.56
	BEZ EC20	22.43	±	13.8	0.004	nd	4.15	±	23.4	< 0.001	nd	-33.35	±	18.9	0.05	nd	10.37	±	22.2	0.81	nd
	BEZ EC20 Dox	-48.07	±	13.6		0.06	-64.48	±	11.2		0.18	-66.91	±	14.2		0.75	14.73	±	1.7		0.02
	BKM EC10	-30.52	±	17.7	0.04	nd	-21.12	±	17.4	0.01	nd	-42.84	±	8.7	0.001	nd	-37.41	±	6.4	0.37	nd
	BKM EC10 Dox	-59.50	±	11.5		0.50	-66.03	±	16.3		0.46	-86.13	±	3.9		0.01	-32.00	±	7.2		0.001
	BKM EC20	-55.47	±	17.2	0.99	nd	-42.62	±	29.5	0.13	nd	-62.78	±	4.4	< 0.001	nd	-60.43	±	6.1	0.87	nd
	BKM EC20 Dox	-61.97	±	16.0		0.37	-77.21	±	11.6		0.52	-89.50	±	4.3		0.005	-58.89	±	11.5		0.005
HuH7-TA
		METAP1			Sign. 1	Sign. 2	METAP2			Sign. 1	Sign. 2	USP7			Sign. 1	Sign. 2	Renilla			Sign. 1	Sign. 2
miR-E-1	DMSO Dox	-78.73	±	15.1	< 0.001	nd	-78.67	±	10.7	< 0.001	nd	-84.76	±	7.9	< 0.001	nd	-5.94	±	12.3	0.17	nd
	BEZ EC10	39.55	±	12.4	< 0.001	nd	24.09	±	15.7	< 0.001	nd	26.55	±	15.6	0.006	nd	9.45	±	17.3	0.81	nd
	BEZ EC10 Dox	-54.76	±	9.0		0.001	-61.98	±	6.9		0.005	-49.82	±	10.2		< 0.001	13.15	±	24.3		0.20
	BEZ EC20	32.21	±	13.39	< 0.001	nd	9.51	±	8.6	< 0.001	nd	42.94	±	16.8	< 0.001	nd	16.99	±	23.6	0.96	nd
	BEZ EC20 Dox	-67.32	±	10.9		0.11	-65.18	±	7.9		0.03	-55.07	±	7.3		< 0.001	16.05	±	30.1		0.22
	BKM EC10	-46.86	±	9.6	0.001	nd	-52.54	±	7.3	< 0.001	nd	-45.98	±	2.9	< 0.001	nd	-20.41	±	6.7	0.83	nd
	BKM EC10 Dox	-76.77	±	8.4		0.74	-84.43	±	6.4		0.21	-85.58	±	6.9		0.84	-21.74	±	7.6		0.04
	BKM EC20	-68.27	±	8.6	0.002	nd	-76.96	±	13.0	0.12	nd	-74.44	±	4.4	< 0.001	nd	-57.44	±	14.2	0.86	nd
	BKM EC20 Dox	-87.47	±	4.9		0.10	-88.94	±	7.9		0.08	-90.90	±	4.9		0.09	-59.32	±	15.6		< 0.001
HEP-3B-TA
		METAP1			Sign. 1	Sign. 2	METAP2			Sign. 1	Sign. 2	USP7			Sign. 1	Sign. 2	Renilla			Sign. 1	Sign. 2
miR-E-1	DMSO Dox	-66.48	±	10.2	< 0.001	nd	-77.93	±	5.6	< 0.001	nd	-75.15	±	23.4	< 0.001	nd	-4.66	±	12.6	0.30	nd
	BEZ EC10	10.12	±	7.0	< 0.001	nd	18.80	±	10.1	< 0.001	nd	19.74	±	12.5	< 0.001	nd	9.02	±	10.9	0.87	nd
	BEZ EC10 Dox	-59.12	±	8.8		0.22	-61.85	±	10.1		0.03	-76.73	±	4.7		0.11	7.90	±	6.6		0.04
	BEZ EC20	-0.67	±	11.5	< 0.001	nd	6.68	±	10.4	< 0.001	nd	-10.84	±	14.9	< 0.001	nd	0.23	±	8.5	0.67	nd
	BEZ EC20 Dox	-76.58	±	14.8		0.26	-69.89	±	8.1		0.12	-85.48	±	5.4		0.32	-4.34	±	18.4		0.98
	BKM EC10	-2.46	±	7.9	< 0.001	nd	-30.00	±	7.4	< 0.001	nd	-12.86	±	8.9	< 0.001	nd	-26.87	±	6.7	0.41	nd
	BKM EC10 Dox	-77.77	±	5.8		0.03	-81.79	±	6.3		0.28	-85.61	±	3.9		0.18	-31.81	±	10.2		< 0.001
	BKM EC20	-28.39	±	8.9	< 0.001	nd	-48.16	±	5.8	< 0.001	nd	-33.71	±	8.5	< 0.001	nd	-56.00	±	8.8	0.32	nd
	BKM EC20 Dox	-86.64	±	3.2		< 0.001	-88.82	±	3.0		< 0.001	-92.51	±	4.8		0.003	-61.01	±	5.8		< 0.001

## Sheet: Table S5 Cell cycle
PyB6-TA
	Treatment	phase	Metap1			Sign.1	Sign.2	Metap2			Sign.1	Sign.2	Usp7			Sign.1	Sign.2
miR-E-1	DMSO Dox	G1	15.0	±	6.4	0.001	nd	-6.88	±	7.7	0.07	nd	6.7	±	8.1	0.07	nd		> 30	Difference Hoechst+ relative to DMSO-only [%]
		G2	-17.8	±	10.9	0.003	nd	-21.97	±	21.5	0.05	nd	-29.9	±	14.9	0.003	nd		30
		S	-44.6	±	12.9	< 0.001	nd	-20.9	±	25.9	0.07	nd	-19.8	±	21.2	0.04	nd		20
	BEZ EC20	G1	1.0	±	1	nd	nd	-1.5	±	4.7	nd	nd	1.8	±	1	nd	nd		10
		G2	1.8	±	14.6	nd	nd	15.4	±	18.4	nd	nd	-1.4	±	10.9	nd	nd		5-(-5)
		S	2.5	±	3.7	nd	nd	9.6	±	13	nd	nd	-3.3	±	0.9	nd	nd		-10
	BEZ EC20 Dox	G1	19.1	±	12.4	0.01	0.5	-4.3	±	10.3	0.6	0.6	6.8	±	9.1	0.03	1		-20
		G2	-23.6	±	18.3	0.01	0.5	-32.6	±	23.3	< 0.001	0.4	-17.9	±	28.9	0.2	0.4		-30
		S	-50.3	±	10.6	< 0.001	0.4	-35.2	±	21.1	< 0.001	0.3	-25.6	±	23.8	0.04	0.6		<-30
	BKM EC20	G1	13.7	±	10.4	nd	nd	-3.6	±	5.2	nd	nd	-3.3	±	5.6	nd	nd
		G2	8.7	±	18.1	nd	nd	64.4	±	21.9	nd	nd	32.6	±	32.1	nd	nd
		S	-27.6	±	11.1	nd	nd	6.5	±	16.7	nd	nd	4.8	±	14.3	nd	nd
	BKM EC20 Dox	G1	29.1	±	27.8	0.2	0.2	-1.2	±	8.8	0.6	0.3	10.4	±	15.2	0.05	0.6			Significance
		G2	-46.6	±	15	< 0.001	0.003	-2.6	±	39.2	0.003	0.3	-37.1	±	25.1	< 0.001	0.6		p ≤ 0.05		Sign.1: To DMSO/PI3K-inhibitor-only
		S	-61.4	±	8	< 0.001	0.02	-29.4	±	11.3	< 0.001	0.4	-27.2	±	28.3	0.03	0.6		p ≤ 0.01		Sign.2: To DMSO + Dox
miR-E-2	DMSO Dox	G1	8.5	±	10.9	0.08	nd	19.2	±	26.5	0.1	nd	4.0	±	8.1	0.3	nd		p ≤ 0.001
		G2	-9.3	±	30.9	0.5	nd	-34.9	±	32.9	0.06	nd	-23.4	±	28.2	0.06	nd
		S	-21.2	±	22.4	0.04	nd	-36.9	±	14.2	< 0.001	nd	-27.4	±	27.2	0.03	nd
	BEZ EC20	G1	7.9	±	11.2	nd	nd	7.3	±	27.8	nd	nd	-1.3	±	4.1	nd	nd
		G2	-21.0	±	27	nd	nd	-20.1	±	36.3	nd	nd	-3.0	±	9.4	nd	nd
		S	-17.0	±	22.3	nd	nd	-2.0	±	27	nd	nd	0.8	±	5.5	nd	nd
	BEZ EC20 Dox	G1	13.7	±	11	0.4	0.4	21.7	±	26.8	0.5	0.9	8.6	±	11.7	0.07	0.4
		G2	-29.5	±	20.9	0.5	0.2	-49.6	±	30.0	0.2	0.5	-21.9	±	22.6	0.07	0.9
		S	-29.3	±	19.7	0.3	0.5	-41.7	±	12.8	0.01	0.5	-44.23	±	8.4	< 0.001	0.2
	BKM EC20	G1	4.6	±	14.3	nd	nd	6.6	±	27.2	nd	nd	-1´.0	±	5.2	nd	nd
		G2	4.3	±	34.1	nd	nd	-10.0	±	38.2	nd	nd	14.9	±	19.1	nd	nd
		S	-24.0	±	16.5	nd	nd	-0.2	±	33.9	nd	nd	-4.5	±	13.0	nd	nd
	BKM EC20 Dox	G1	20.9	±	12.5	0.04	0.7	24.7	±	31.6	0.3	0.7	9.2	±	6.7	0.01	0.3
		G2	-42.4	±	25.7	0.01	0.06	-42.5	±	44.7	0.2	0.8	-25.7	±	21.1	0.003	0.9
		S	-47.8	±	10.1	0.01	0.02	-46.1	±	10.6	0.009	0.2	-41.5	±	17	0.001	0.3
MDAMB-TA
	Treatment	phase	METAP1			Sign.1	Sign.2	METAP2			Sign.1	Sign.2	USP7			Sign.1	Sign.2
miR-E	DMSO Dox	G1	-6.1	±	1.4	< 0.001	nd	-5.9	±	8.1	0.1	nd	-8.8	±	11.4	0.1	nd
		G2	11.2	±	12.2	0.1	nd	8.8	±	21.1	0.3	nd	11.2	±	55.6	0.6	nd
		S	-18.5	±	5.0	< 0.001	nd	-10.9	±	12.2	0.07	nd	-24.9	±	14.9	0.006	nd
	BEZ EC20	G1	-2.0	±	4.9	nd	nd	7.4	±	11.5	nd	nd	6.6	±	4.7	nd	nd
		G2	1.5	±	7.6	nd	nd	-5.1	±	6.9	nd	nd	-12.1	±	15.7	nd	nd
		S	-2.3	±	3.9	nd	nd	-0.8	±	6.4	nd	nd	-4.9	±	2.5	nd	nd
	BEZ EC20 Dox	G1	-5.2	±	9.6	0.5	0.8	-7.5	±	14.6	0.07	0.8	-14.1	±	14.1	0.01	0.5
		G2	3.5	±	20.1	0.8	0.5	10.4	±	28.9	0.2	0.9	36.6	±	48.6	0.03	0.4
		S	-24.2	±	13.4	0.006	0.4	-10.3	±	10.4	0.08	0.9	-19.0	±	9.2	0.009	0.4
	BKM EC20	G1	10.3	±	6.2	nd	nd	9.8	±	4.5	nd	nd	11.0	±	12.1	nd	nd
		G2	-14.4	±	8.1	nd	nd	-15.1	±	4.6	nd	nd	-15.2	±	18.3	nd	nd
		S	-11.6	±	10.7	nd	nd	-12.6	±	6.1	nd	nd	-12.2	±	10.1	nd	nd
	BKM EC20 Dox	G1	7.0	±	13.8	0.6	0.04	9.1	±	16.6	0.9	0.06	0.1	±	11.7	0.12	0.2
		G2	-7.1	±	16.6	0.4	0.06	-2.1	±	21.3	0.2	0.4	15.2	±	35.5	0.07	0.9
		S	-30.6	±	10.8	0.007	0.04	-19.8	±	10.9	0.2	0.2	-25.4	±	8.6	0.03	0.9

[truncated: 2 more sheets: Table S6 miR-E sequences, Table S7 RT-PCR primer]
